# Supplementary material for: FAT1 knockdown enhances the CSC properties of HNSCC through p-CaMKII-mediated inactivation of the IFN pathway
Source: Int J Biol Sci. 2025 Jan 1;21(2):671–84. doi: 10.7150/ijbs.95723 (PMC11705627; doi:10.7150/ijbs.95723)
Supplement: Supplementary file 2 — Supplementary excel file 1. [file ijbsv21p0671s2.xlsx]

## Sheet: Sheet1
Supplement. 2A
	Gene			Ct Value					Gene				Ct Value
	CD44		25-N	19.7799					CD44		27-N		17.9248
	CD44		25-N	19.7968					CD44		27-N		18.2302
	CD44		25-N	19.8935					CD44		27-N		19.1588
	GAPDH		25-N	20.1391					GAPDH		27-N		17.619
	GAPDH		25-N	20.146					GAPDH		27-N		17.3227
	GAPDH		25-N	20.1391					GAPDH		27-N		17.6329
	CD44		25-S1	19.8283					CD44		27-Si		19.3058
	CD44		25-S1	19.8456					CD44		27-Si		19.1612
	CD44		25-S1	19.7221					CD44		27-Si		19.6162
	GAPDH		25-S1	20.4338					GAPDH		27-Si		19.6589
	GAPDH		25-S1	20.0824					GAPDH		27-Si		19.5231
	GAPDH		25-S1	20.3913					GAPDH		27-Si		20.0631
	CD133		25-N	31.9312					CD133		27-N		29.3307
	CD133		25-N	32.0292					CD133		27-N		29.4611
	CD133		25-N	31.5224					CD133		27-N		29.7048
	GAPDH		25-N	20.4338					GAPDH		27-N		17.619
	GAPDH		25-N	20.0824					GAPDH		27-N		17.3227
	GAPDH		25-N	20.3913					GAPDH		27-N		17.6329
	CD133		25-S2	31.7539					CD133		27-Si		30.5939
	CD133		25-S2	31.34					CD133		27-Si		30.8072
	CD133		25-S2	31.7009					CD133		27-Si		30.9903
	GAPDH		25-S2	20.1199					GAPDH		27-Si		19.5492
	GAPDH		25-S2	20.1233					GAPDH		27-Si		19.3127
	GAPDH		25-S2	20.3473					GAPDH		27-Si		19.7435
	ALDH1A1		25-N	29.2863					ALDH1A1		27-N		26.9607
	ALDH1A1		25-N	30.0368					ALDH1A1		27-N		26.7625
	ALDH1A1		25-N	29.9836					ALDH1A1		27-N		26.935
	GAPDH		25-N	20.1391					GAPDH		27-N		17.619
	GAPDH		25-N	20.146					GAPDH		27-N		17.3227
	GAPDH		25-N	20.1391					GAPDH		27-N		17.6329
	ALDH1A1		25-S1	29.0358					ALDH1A1		27-Si		28.2934
	ALDH1A1		25-S1	29.0957					ALDH1A1		27-Si		28.2389
	ALDH1A1		25-S1	29.0458					ALDH1A1		27-Si		28.2644
	GAPDH		25-S1	20.4338					GAPDH		27-Si		19.5492
	GAPDH		25-S1	20.0824					GAPDH		27-Si		19.3127
	GAPDH		25-S1	20.3913					GAPDH		27-Si		19.7435
Supplement. 2G	Gene			Ct Value			Gene			Ct Value
	BAX	25NC		27.2841			BAX	27NC		29.5302
	BAX	25NC		27.3946			BAX	27NC		29.4859
	BAX	25NC		27.0822			BAX	27NC		29.5958
	GAPDH	25NC		16.4774			GAPDH	27NC		16.9906
	GAPDH	25NC		16.4341			GAPDH	27NC		17.7239
	GAPDH	25NC		16.4577			GAPDH	27NC		17.4251
	BAX	25SI		29.5923			BAX	27SI		29.4056
	BAX	25SI		29.3353			BAX	27SI		29.225
	BAX	25SI		29.527			BAX	27SI		29.06
	GAPDH	25SI		16.0509			GAPDH	27SI		16.5321
	GAPDH	25SI		16.3709			GAPDH	27SI		16.7075
	GAPDH	25SI		16.1626			GAPDH	27SI		16.62
	BCL2	25NC		30.1445			BCL2	27NC		31.4852
	BCL2	25NC		31.0425			BCL2	27NC		32.329
	BCL2	25NC		30.9207			BCL2	27NC		32.4068
	GAPDH	25NC		16.4774			GAPDH	27NC		16.4571
	GAPDH	25NC		16.4341			GAPDH	27NC		16.4605
	GAPDH	25NC		16.4577			GAPDH	27NC		16.7058
	BCL2	25SI		28.3249			BCL2	27SI		32.8718
	BCL2	25SI		28.6754			BCL2	27SI		32.3647
	BCL2	25SI		29.7663			BCL2	27SI		32.258
	GAPDH	25SI		16.0509			GAPDH	27SI		16.978
	GAPDH	25SI		16.3709			GAPDH	27SI		17.0076
	GAPDH	25SI		16.1626			GAPDH	27SI		17.7766
Supplement. 3A
								14.6602
	CD44	25NC	18.3495			CD44	27	18.8067
	CD44	25NC	19.2691			CD44	27	18.8957
	CD44	25NC	18.3483			CD44	27	18.9676
	GAPDH	25NC	15.3162			GAPDH	27	15.0565
	GAPDH	25NC	15.5841			GAPDH	27	14.4948
	GAPDH	25NC	15.4031			GAPDH	27	14.6602
	CD44	25+	19.1135			CD44	27+	18.6845
	CD44	25+	18.9285			CD44	27+	18.6637
	CD44	25+	19.4898			CD44	27+	18.6606
	GAPDH	25+	15.8702			GAPDH	27+	26.115
	GAPDH	25+	15.6965			GAPDH	27+	15.2553
	GAPDH	25+	15.7878			GAPDH	27+	15.359
	CD133	25	29.7403			CD133	27	30.0512
	CD133	25	29.9477			CD133	27	30.2991
	CD133	25	30.6166			CD133	27	30.124
	GAPDH	25	16.518			GAPDH	27	14.83
	GAPDH	25	16.527			GAPDH	27	14.7371
	GAPDH	25	16.535			GAPDH	27	14.83
	CD133	25+	30.2177			CD133	27+	30.9446
	CD133	25+	30.1695			CD133	27+	30.9171
	CD133	25+	29.912			CD133	27+	30.9851
	GAPDH	25+	16.1738			GAPDH	27+	15.28
	GAPDH	25+	16.2377			GAPDH	27+	15.3072
	GAPDH	25+	16.284			GAPDH	27+	15.38
	ALDH1A1	25	26.6124			ALDH1A1	27	27.2185
	ALDH1A1	25	27.7246			ALDH1A1	27	27.3742
	ALDH1A1	25	26.8515			ALDH1A1	27	27.3228
	GAPDH	25	16.524			GAPDH	27	14.82
	GAPDH	25	16.518			GAPDH	27	14.7371
	GAPDH	25	16.35			GAPDH	27	14.68
	ALDH1A1	25+	27.4656			ALDH1A1	27+	30.5144
	ALDH1A1	25+	27.5432			ALDH1A1	27+	30.333
	ALDH1A1	25+	27.9512			ALDH1A1	27+	31.05
	GAPDH	25+	16.24			GAPDH	27+	1502
	GAPDH	25+	16.2377			GAPDH	27+	15.3072
	GAPDH	25+	16.15			GAPDH	27+	15.19
