# Supplementary material for: FAT1 knockdown enhances the CSC properties of HNSCC through p-CaMKII-mediated inactivation of the IFN pathway
Source: Int J Biol Sci. 2025 Jan 1;21(2):671–84. doi: 10.7150/ijbs.95723 (PMC11705627; doi:10.7150/ijbs.95723)
Supplement: Supplementary file 3 — Supplementary excel file 2. [file ijbsv21p0671s3.csv]

	sample	X_PATIENT	cancer.type.abbreviation	age_at_initial_pathologic_diagnosis	gender	race	ajcc_pathologic_tumor_stage	clinical_stage	histological_type	histological_grade	initial_pathologic_dx_year	menopause_status	birth_days_to	vital_status	tumor_status	last_contact_days_to	death_days_to	cause_of_death	new_tumor_event_type	new_tumor_event_site	new_tumor_event_site_other	new_tumor_event_dx_days_to	treatment_outcome_first_course	margin_status	residual_tumor	OS	OS.time	DSS	DSS.time	DFI	DFI.time	PFI	PFI.time	Redaction	type
3521	TCGA-4P-AA8J-01	TCGA-4P-AA8J	HNSC	66	MALE	BLACK OR AFRICAN AMERICAN	Stage IVA	Stage IVA	Head & Neck Squamous Cell Carcinoma	G2	2013		-24222	Alive	TUMOR FREE	102	NA					NA	Complete Remission/Response			0	102	0	102	NA	NA	0	102		tumor
3522	TCGA-BA-4074-01	TCGA-BA-4074	HNSC	69	MALE	WHITE	Stage IVA	Stage IVA	Head & Neck Squamous Cell Carcinoma	G3	2003		-25282	Dead	WITH TUMOR	NA	462			Distant Metastasis	bone (humerus)	396	Complete Remission/Response			1	462	1	462	NA	NA	1	396		tumor
3523	TCGA-BA-4075-01	TCGA-BA-4075	HNSC	49	MALE	BLACK OR AFRICAN AMERICAN	Stage III	Stage IVA	Head & Neck Squamous Cell Carcinoma	G2	2004		-17951	Dead	WITH TUMOR	NA	283			Oral Cavity		236	Progressive Disease			1	283	1	283	NA	NA	1	236		tumor
3524	TCGA-BA-4076-01	TCGA-BA-4076	HNSC	39	MALE	WHITE		Stage IVA	Head & Neck Squamous Cell Carcinoma	G2	2003		-14405	Dead	WITH TUMOR	NA	415			Larynx		286	Complete Remission/Response			1	415	1	415	NA	NA	1	286		tumor
3525	TCGA-BA-4077-01	TCGA-BA-4077	HNSC	45	FEMALE	WHITE	Stage IVA	Stage IVB	Head & Neck Squamous Cell Carcinoma	G2	2003		-16536	Dead	WITH TUMOR	NA	1134					NA	Persistent Disease			1	1134	1	1134	NA	NA	1	1134		tumor
3526	TCGA-BA-4078-01	TCGA-BA-4078	HNSC	83	MALE	WHITE		Stage IVA	Head & Neck Squamous Cell Carcinoma	G2	2003		-30480	Dead	WITH TUMOR	NA	276					NA				1	276	1	276	NA	NA	1	276		tumor
3527	TCGA-BA-5149-01	TCGA-BA-5149	HNSC	47	MALE	WHITE	Stage IVA	Stage IVA	Head & Neck Squamous Cell Carcinoma	G2	2010		-17177	Dead	WITH TUMOR	NA	806			Distant Metastasis	Lung	389	Complete Remission/Response			1	806	1	806	NA	NA	1	389		tumor
3528	TCGA-BA-5151-01	TCGA-BA-5151	HNSC	72	MALE	WHITE	Stage IVA	Stage IVA	Head & Neck Squamous Cell Carcinoma	G1	2010		-26569	Alive	TUMOR FREE	722	NA					517	Complete Remission/Response			0	722	0	722	NA	NA	1	517		tumor
3529	TCGA-BA-5152-01	TCGA-BA-5152	HNSC	56	MALE	WHITE	Stage IVA	Stage IVA	Head & Neck Squamous Cell Carcinoma	G2	2009		-20783	Alive	TUMOR FREE	1288	NA					NA	Complete Remission/Response			0	1288	0	1288	NA	NA	0	1288		tumor
3530	TCGA-BA-5153-01	TCGA-BA-5153	HNSC	51	MALE	WHITE		Stage III	Head & Neck Squamous Cell Carcinoma	G2	2005		-18743	Dead	WITH TUMOR	NA	1762			Distant Metastasis	bone (hip)	1522	Complete Remission/Response			1	1762	1	1762	1	1522	1	1522		tumor
3531	TCGA-BA-5555-01	TCGA-BA-5555	HNSC	54	MALE	BLACK OR AFRICAN AMERICAN	Stage IVA	Stage IVA	Head & Neck Squamous Cell Carcinoma	G2	2010		-19956	Alive	TUMOR FREE	520	NA			Oropharynx	L tonsil	248	Complete Remission/Response			0	520	0	520	NA	NA	1	248		tumor
3532	TCGA-BA-5556-01	TCGA-BA-5556	HNSC	58	FEMALE	WHITE	Stage II	Stage II	Head & Neck Squamous Cell Carcinoma	G3	2010		-21444	Alive	TUMOR FREE	725	NA					NA	Complete Remission/Response			0	725	0	725	0	725	0	725		tumor
3533	TCGA-BA-5557-01	TCGA-BA-5557	HNSC	41	FEMALE		Stage III	Stage IVA	Head & Neck Squamous Cell Carcinoma	G2	2010		-15247	Alive	TUMOR FREE	623	NA					NA	Complete Remission/Response			0	623	0	623	NA	NA	0	623		tumor
3534	TCGA-BA-5558-01	TCGA-BA-5558	HNSC	65	MALE	WHITE		Stage IVA	Head & Neck Squamous Cell Carcinoma	G1	2006		-23984	Alive	TUMOR FREE	1995	NA					NA	Complete Remission/Response			0	1995	0	1995	NA	NA	0	1995		tumor
3535	TCGA-BA-5559-01	TCGA-BA-5559	HNSC	71	MALE	WHITE		Stage IVA	Head & Neck Squamous Cell Carcinoma	G3	2006		-26286	Dead	WITH TUMOR	NA	2083			Oropharynx		1614	Complete Remission/Response			1	2083	1	2083	NA	NA	1	1614		tumor
3536	TCGA-BA-6868-01	TCGA-BA-6868	HNSC	53	MALE	BLACK OR AFRICAN AMERICAN		Stage IVB	Head & Neck Squamous Cell Carcinoma	G2	2011		-19608	Dead	WITH TUMOR	NA	472			Distant Metastasis	L neck subdermal mets	344	Partial Remission/Response			1	472	1	472	NA	NA	1	344		tumor
3537	TCGA-BA-6869-01	TCGA-BA-6869	HNSC	62	MALE	WHITE	Stage III	Stage III	Head & Neck Squamous Cell Carcinoma	G2	2010		-22765	Alive	TUMOR FREE	644	NA					NA	Complete Remission/Response			0	644	0	644	0	644	0	644		tumor
3538	TCGA-BA-6870-01	TCGA-BA-6870	HNSC	60	FEMALE	BLACK OR AFRICAN AMERICAN		Stage IVC	Head & Neck Squamous Cell Carcinoma	G2	2010		-22222	Dead		NA	451					NA				1	451	NA	451	NA	NA	0	451		tumor
3539	TCGA-BA-6871-01	TCGA-BA-6871	HNSC	75	MALE	WHITE		Stage IVA	Head & Neck Squamous Cell Carcinoma	G2	2011		-27708	Dead	WITH TUMOR	NA	108					NA	Stable Disease			1	108	1	108	NA	NA	1	108		tumor
3540	TCGA-BA-6872-01	TCGA-BA-6872	HNSC	47	MALE	WHITE		Stage IVA	Head & Neck Squamous Cell Carcinoma	G2	2004		-17296	Dead	WITH TUMOR	NA	384					NA				1	384	1	384	NA	NA	1	384		tumor
3541	TCGA-BA-6873-01	TCGA-BA-6873	HNSC	28	MALE	WHITE	Stage IVA	Stage IVA	Head & Neck Squamous Cell Carcinoma	G2	2011		-10512	Alive	WITH TUMOR	122	NA			Oral Cavity	L Tongue and bilat. neck LNs	66	Progressive Disease			0	122	0	122	NA	NA	1	66		tumor
3542	TCGA-BA-7269-01	TCGA-BA-7269	HNSC	61	MALE	WHITE	Stage III	Stage III	Head & Neck Squamous Cell Carcinoma	G1	2010		-22609	Alive	TUMOR FREE	1273	NA					NA	Complete Remission/Response			0	1273	0	1273	0	1273	0	1273		tumor
3543	TCGA-BA-A4IF-01	TCGA-BA-A4IF	HNSC	59	MALE	WHITE		Stage IVA	Head & Neck Squamous Cell Carcinoma	G2	2011		-21635	Alive	TUMOR FREE	895	NA		New Primary Tumor		LUL Lung	463	Complete Remission/Response			0	895	0	895	NA	NA	1	463		tumor
3544	TCGA-BA-A4IG-01	TCGA-BA-A4IG	HNSC	77	MALE	WHITE		Stage IVA	Head & Neck Squamous Cell Carcinoma	G3	2011		-28402	Alive	TUMOR FREE	855	NA					NA	Complete Remission/Response			0	855	0	855	NA	NA	0	855		tumor
3545	TCGA-BA-A4IH-01	TCGA-BA-A4IH	HNSC	57	MALE	WHITE	[Discrepancy]	Stage IVA	Head & Neck Squamous Cell Carcinoma Basaloid Type	G3	2012		-21094	Alive	TUMOR FREE	622	NA					NA	Complete Remission/Response			0	622	0	622	NA	NA	0	622		tumor
3546	TCGA-BA-A4II-01	TCGA-BA-A4II	HNSC	46	MALE	WHITE	Stage II	Stage I	Head & Neck Squamous Cell Carcinoma	G1	2011		-17011	Alive	WITH TUMOR	918	NA		Locoregional Disease	Oral Cavity	L FOM	197	Complete Remission/Response			0	918	0	918	1	197	1	197		tumor
3547	TCGA-BA-A6D8-01	TCGA-BA-A6D8	HNSC	59	MALE	BLACK OR AFRICAN AMERICAN	Stage IVA	Stage IVA	Head & Neck Squamous Cell Carcinoma	G2	2012		-21778	Alive	WITH TUMOR	850	NA		Distant Metastasis	Oral Cavity	R Floor of Mouth	849	Complete Remission/Response			0	850	0	850	NA	NA	1	849		tumor
3548	TCGA-BA-A6DA-01	TCGA-BA-A6DA	HNSC	41	FEMALE	WHITE	Stage IVA	Stage IVA	Head & Neck Squamous Cell Carcinoma	G2	2012		-15004	Alive	TUMOR FREE	351	NA					NA	Complete Remission/Response			0	351	0	351	NA	NA	0	351		tumor
3549	TCGA-BA-A6DB-01	TCGA-BA-A6DB	HNSC	24	FEMALE	WHITE	Stage I	Stage II	Head & Neck Squamous Cell Carcinoma	G1	2012		-8967	Alive	WITH TUMOR	216	NA		Locoregional Disease	Cervical Lymph Nodes		208	Complete Remission/Response			0	216	0	216	1	208	1	208		tumor
3550	TCGA-BA-A6DD-01	TCGA-BA-A6DD	HNSC	44	MALE	BLACK OR AFRICAN AMERICAN	Stage IVA	Stage IVA	Head & Neck Squamous Cell Carcinoma	G2	2013		-16401	Dead	WITH TUMOR	NA	173			Cervical Lymph Nodes		96	Progressive Disease			1	173	1	173	NA	NA	1	96		tumor
3551	TCGA-BA-A6DE-01	TCGA-BA-A6DE	HNSC	70	FEMALE	WHITE	Stage II	Stage III	Head & Neck Squamous Cell Carcinoma	G2	2013		-25874	Alive	TUMOR FREE	440	NA					NA	Complete Remission/Response			0	440	0	440	0	440	0	440		tumor
3552	TCGA-BA-A6DF-01	TCGA-BA-A6DF	HNSC	80	FEMALE	WHITE	Stage IVA	Stage IVA	Head & Neck Squamous Cell Carcinoma	G2	2012		-29283	Dead	TUMOR FREE	NA	238					NA	Complete Remission/Response			1	238	0	238	NA	NA	0	238		tumor
3553	TCGA-BA-A6DG-01	TCGA-BA-A6DG	HNSC	49	MALE	WHITE		Stage IVA	Head & Neck Squamous Cell Carcinoma	G2	2012		-18052	Dead	WITH TUMOR	NA	69					NA	Progressive Disease			1	69	1	69	NA	NA	1	69		tumor
3554	TCGA-BA-A6DI-01	TCGA-BA-A6DI	HNSC	62	MALE	BLACK OR AFRICAN AMERICAN		Stage III	Head & Neck Squamous Cell Carcinoma	G2	2012		-22857	Dead	WITH TUMOR	NA	336			Larynx		266	Complete Remission/Response			1	336	1	336	1	266	1	266		tumor
3555	TCGA-BA-A6DJ-01	TCGA-BA-A6DJ	HNSC	62	MALE	ASIAN	Stage IVA	Stage IVA	Head & Neck Squamous Cell Carcinoma	G2	2012		-22967	Dead	WITH TUMOR	NA	407			Distant Metastasis	Lungs	240	Complete Remission/Response			1	407	1	407	NA	NA	1	240		tumor
3556	TCGA-BA-A6DL-01	TCGA-BA-A6DL	HNSC	59	MALE	WHITE		Stage III	Head & Neck Squamous Cell Carcinoma	G2	2012		-21886	Alive	TUMOR FREE	623	NA					NA	Complete Remission/Response			0	623	0	623	0	623	0	623		tumor
3557	TCGA-BA-A8YP-01	TCGA-BA-A8YP	HNSC	50	MALE	BLACK OR AFRICAN AMERICAN	Stage IVB	Stage IVB	Head & Neck Squamous Cell Carcinoma	G2	2013		-18355	Alive	TUMOR FREE	499	NA					NA	Complete Remission/Response			0	499	0	499	NA	NA	0	499		tumor
3558	TCGA-BB-4217-01	TCGA-BB-4217	HNSC	68	MALE	BLACK OR AFRICAN AMERICAN	Stage IVA	Stage IVA	Head & Neck Squamous Cell Carcinoma	G3	2008		-25020	Alive	WITH TUMOR	187	NA					NA	Partial Remission/Response			0	187	0	187	NA	NA	0	187		tumor
3559	TCGA-BB-4223-01	TCGA-BB-4223	HNSC	48	MALE	WHITE	Stage IVA	Stage IVA	Head & Neck Squamous Cell Carcinoma	G3	2003		-17608	Alive	TUMOR FREE	3221	NA					NA	Complete Remission/Response			0	3221	0	3221	NA	NA	0	3221		tumor
3560	TCGA-BB-4224-01	TCGA-BB-4224	HNSC	52	MALE	WHITE	Stage IVA	Stage III	Head & Neck Squamous Cell Carcinoma	G2	2004		-19119	Alive	WITH TUMOR	278	NA			Oral Cavity		175	Progressive Disease			0	278	0	278	NA	NA	1	175		tumor
3561	TCGA-BB-4225-01	TCGA-BB-4225	HNSC	73	MALE	WHITE		Stage IVA	Head & Neck Squamous Cell Carcinoma	G3	2003		-26687	Alive	WITH TUMOR	146	NA					NA	Partial Remission/Response			0	146	0	146	NA	NA	0	146		tumor
3562	TCGA-BB-4227-01	TCGA-BB-4227	HNSC	66	MALE	WHITE	Stage IVA	Stage IVA	Head & Neck Squamous Cell Carcinoma	G2	2010		-24322	Alive	WITH TUMOR	134	NA		Locoregional Recurrence	Hypopharynx		85	Stable Disease			0	134	0	134	NA	NA	1	85		tumor
3563	TCGA-BB-4228-01	TCGA-BB-4228	HNSC	50	MALE	WHITE	Stage III	Stage II	Head & Neck Squamous Cell Carcinoma	GX	2010		-18536	Alive	TUMOR FREE	559	NA					NA	Complete Remission/Response			0	559	0	559	0	559	0	559		tumor
3564	TCGA-BB-7861-01	TCGA-BB-7861	HNSC	56	MALE	WHITE	Stage III	Stage III	Head & Neck Squamous Cell Carcinoma		2011		-20563	Alive	TUMOR FREE	682	NA					NA	Complete Remission/Response			0	682	0	682	0	682	0	682		tumor
3565	TCGA-BB-7862-01	TCGA-BB-7862	HNSC	67	MALE	WHITE	Stage IVA	Stage IVA	Head & Neck Squamous Cell Carcinoma	G3	2011		-24823	Alive	TUMOR FREE	1117	NA					NA	Complete Remission/Response			0	1117	0	1117	NA	NA	0	1117		tumor
3566	TCGA-BB-7863-01	TCGA-BB-7863	HNSC	43	FEMALE	WHITE	Stage III	Stage III	Head & Neck Squamous Cell Carcinoma	G2	2011		-15899	Alive	TUMOR FREE	1025	NA					NA	Complete Remission/Response			0	1025	0	1025	0	1025	0	1025		tumor
3567	TCGA-BB-7864-01	TCGA-BB-7864	HNSC	61	MALE	WHITE	Stage IVA	Stage IVA	Head & Neck Squamous Cell Carcinoma	G2	2010		-22317	Alive	TUMOR FREE	1527	NA					NA	Complete Remission/Response			0	1527	0	1527	NA	NA	0	1527		tumor
3568	TCGA-BB-7866-01	TCGA-BB-7866	HNSC	40	MALE	WHITE		Stage III	Head & Neck Squamous Cell Carcinoma	GX	2010		-14810	Alive	TUMOR FREE	1368	NA					NA	Complete Remission/Response			0	1368	0	1368	0	1368	0	1368		tumor
3569	TCGA-BB-7870-01	TCGA-BB-7870	HNSC	58	MALE	WHITE	Stage IVA	Stage IVA	Head & Neck Squamous Cell Carcinoma	G3	2009		-21443	Alive	TUMOR FREE	2016	NA					NA	Complete Remission/Response			0	2016	0	2016	NA	NA	0	2016		tumor
3570	TCGA-BB-7871-01	TCGA-BB-7871	HNSC	64	FEMALE	WHITE	Stage IVA	Stage IVA	Head & Neck Squamous Cell Carcinoma	G2	2011		-23409	Alive	WITH TUMOR	750	NA		Distant Metastasis	Distant Metastasis	Pulmonary	428	Complete Remission/Response			0	750	0	750	NA	NA	1	428		tumor
3571	TCGA-BB-7872-01	TCGA-BB-7872	HNSC	63	MALE	ASIAN	Stage I	Stage IVA	Head & Neck Squamous Cell Carcinoma	G3	2011		-23185	Alive	TUMOR FREE	1168	NA					NA	Complete Remission/Response			0	1168	0	1168	NA	NA	0	1168		tumor
3572	TCGA-BB-8596-01	TCGA-BB-8596	HNSC	69	FEMALE	WHITE	Stage IVA	Stage IVA	Head & Neck Squamous Cell Carcinoma	G3	2005		-25408	Alive	TUMOR FREE	2161	NA					NA	Complete Remission/Response			0	2161	0	2161	NA	NA	0	2161		tumor
3573	TCGA-BB-8601-01	TCGA-BB-8601	HNSC	84	MALE	BLACK OR AFRICAN AMERICAN	Stage III	Stage II	Head & Neck Squamous Cell Carcinoma	G2	2010		-30721	Alive	WITH TUMOR	624	NA		Locoregional Disease	Oral Cavity		440	Progressive Disease			0	624	0	624	NA	NA	1	440		tumor
3574	TCGA-BB-A5HU-01	TCGA-BB-A5HU	HNSC	47	MALE	WHITE	Stage IVA	Stage IVA	Head & Neck Squamous Cell Carcinoma	G2	2012		-17502	Alive	TUMOR FREE	782	NA					NA	Complete Remission/Response			0	782	0	782	NA	NA	0	782		tumor
3575	TCGA-BB-A5HY-01	TCGA-BB-A5HY	HNSC	64	MALE	WHITE	Stage IVA	Stage IVA	Head & Neck Squamous Cell Carcinoma	G3	2012		-23640	Dead	WITH TUMOR	NA	321		Distant Metastasis	Distant Metastasis	Cerebellum	230	Complete Remission/Response			1	321	1	321	NA	NA	1	230		tumor
3576	TCGA-BB-A5HZ-01	TCGA-BB-A5HZ	HNSC	65	MALE	WHITE	Stage IVA	Stage IVA	Head & Neck Squamous Cell Carcinoma	G2	2012		-23906	Alive	WITH TUMOR	827	NA		Distant Metastasis	Distant Metastasis	Adrenal Gland	438	Complete Remission/Response			0	827	0	827	NA	NA	1	438		tumor
3577	TCGA-BB-A6UM-01	TCGA-BB-A6UM	HNSC	52	MALE	WHITE	Stage III	Stage III	Head & Neck Squamous Cell Carcinoma	GX	2010		-19194	Alive	TUMOR FREE	393	NA					NA	Complete Remission/Response			0	393	0	393	0	393	0	393		tumor
3578	TCGA-BB-A6UO-01	TCGA-BB-A6UO	HNSC	61	FEMALE	WHITE	Stage IVA	Stage IVA	Head & Neck Squamous Cell Carcinoma	G2	2012		-22506	Dead	WITH TUMOR	NA	268			Distant Metastasis	Lung	212	Complete Remission/Response			1	268	1	268	NA	NA	1	212		tumor
3579	TCGA-C9-A47Z-01	TCGA-C9-A47Z	HNSC	72	FEMALE	ASIAN	Stage III	Stage III	Head & Neck Squamous Cell Carcinoma	G1	2011		-26592	Dead	TUMOR FREE	NA	191					NA	Complete Remission/Response			1	191	0	191	0	191	0	191		tumor
3580	TCGA-C9-A480-01	TCGA-C9-A480	HNSC	45	FEMALE	ASIAN	Stage III	Stage III	Head & Neck Squamous Cell Carcinoma	G1	2011		-16567	Alive	TUMOR FREE	386	NA					NA	Complete Remission/Response			0	386	0	386	0	386	0	386		tumor
3581	TCGA-CN-4722-01	TCGA-CN-4722	HNSC	61	FEMALE	WHITE	Stage II	Stage II	Head & Neck Squamous Cell Carcinoma	G1	2010		-22299	Alive	TUMOR FREE	1483	NA					NA	Complete Remission/Response			0	1483	0	1483	0	1483	0	1483		tumor
3582	TCGA-CN-4723-01	TCGA-CN-4723	HNSC	67	MALE	WHITE	Stage IVA	Stage IVA	Head & Neck Squamous Cell Carcinoma	G2	2010		-24815	Alive	TUMOR FREE	1699	NA					NA	Complete Remission/Response			0	1699	0	1699	NA	NA	0	1699		tumor
3583	TCGA-CN-4725-01	TCGA-CN-4725	HNSC	60	MALE	WHITE	Stage II	Stage II	Head & Neck Squamous Cell Carcinoma	G2	2010		-22171	Alive	TUMOR FREE	1157	NA					NA	Complete Remission/Response			0	1157	0	1157	0	1157	0	1157		tumor
3584	TCGA-CN-4726-01	TCGA-CN-4726	HNSC	68	MALE	WHITE	Stage IVA	Stage IVA	Head & Neck Squamous Cell Carcinoma	G2	2010		-25194	Dead	WITH TUMOR	NA	142			Distant Metastasis	SKIN NECK	79	Progressive Disease			1	142	1	142	NA	NA	1	79		tumor
3585	TCGA-CN-4727-01	TCGA-CN-4727	HNSC	56	MALE	WHITE	Stage IVA	Stage IVA	Head & Neck Squamous Cell Carcinoma	G2	2010		-20748	Alive	TUMOR FREE	1560	NA					NA	Complete Remission/Response			0	1560	0	1560	NA	NA	0	1560		tumor
3586	TCGA-CN-4728-01	TCGA-CN-4728	HNSC	56	MALE	WHITE	Stage IVA	Stage IVA	Head & Neck Squamous Cell Carcinoma	G2	2010		-20660	Alive	TUMOR FREE	1724	NA					NA	Complete Remission/Response			0	1724	0	1724	NA	NA	0	1724		tumor
3587	TCGA-CN-4729-01	TCGA-CN-4729	HNSC	73	MALE	WHITE	Stage III	Stage IVA	Head & Neck Squamous Cell Carcinoma	G2	2010		-26713	Alive	TUMOR FREE	392	NA					NA	Complete Remission/Response			0	392	0	392	NA	NA	0	392		tumor
3588	TCGA-CN-4730-01	TCGA-CN-4730	HNSC	62	MALE	WHITE	Stage IVA	Stage IVA	Head & Neck Squamous Cell Carcinoma	G2	2010		-22828	Alive	TUMOR FREE	817	NA					NA	Complete Remission/Response			0	817	0	817	NA	NA	0	817		tumor
3589	TCGA-CN-4731-01	TCGA-CN-4731	HNSC	63	FEMALE	WHITE	Stage IVA	Stage IVA	Head & Neck Squamous Cell Carcinoma	G3	2010		-23194	Dead	WITH TUMOR	NA	998			Oral Cavity		243	Persistent Disease			1	998	1	998	NA	NA	1	243		tumor
3590	TCGA-CN-4733-01	TCGA-CN-4733	HNSC	61	MALE	WHITE	Stage III	Stage I	Head & Neck Squamous Cell Carcinoma	G3	2010		-22561	Alive	TUMOR FREE	1586	NA					NA	Complete Remission/Response			0	1586	0	1586	0	1586	0	1586		tumor
3591	TCGA-CN-4734-01	TCGA-CN-4734	HNSC	70	MALE	WHITE	Stage II	Stage II	Head & Neck Squamous Cell Carcinoma	G2	2010		-25753	Alive	TUMOR FREE	1690	NA					NA	Complete Remission/Response			0	1690	0	1690	0	1690	0	1690		tumor
3592	TCGA-CN-4735-01	TCGA-CN-4735	HNSC	52	MALE	WHITE	Stage IVA	Stage IVA	Head & Neck Squamous Cell Carcinoma	G3	2010		-19107	Alive	TUMOR FREE	1737	NA					NA	Complete Remission/Response			0	1737	0	1737	NA	NA	0	1737		tumor
3593	TCGA-CN-4736-01	TCGA-CN-4736	HNSC	70	FEMALE	WHITE		Stage II	Head & Neck Squamous Cell Carcinoma	G2	2010		-25683	Dead	WITH TUMOR	NA	395			Cervical Lymph Nodes	R NECK	209	Complete Remission/Response			1	395	1	395	1	209	1	209		tumor
3594	TCGA-CN-4737-01	TCGA-CN-4737	HNSC	19	MALE	WHITE	Stage IVA	Stage II	Head & Neck Squamous Cell Carcinoma	G2	2010		-7301	Alive	TUMOR FREE	625	NA					NA	Complete Remission/Response			0	625	0	625	NA	NA	0	625		tumor
3595	TCGA-CN-4738-01	TCGA-CN-4738	HNSC	53	MALE	WHITE	Stage IVA	Stage IVA	Head & Neck Squamous Cell Carcinoma	G2	2009		-19621	Dead		NA	436					NA				1	436	NA	436	NA	NA	0	436		tumor
3596	TCGA-CN-4739-01	TCGA-CN-4739	HNSC	71	MALE	WHITE	Stage IVA	Stage IVA	Head & Neck Squamous Cell Carcinoma	G2	2009		-26081	Dead	WITH TUMOR	NA	1394		Locoregional Recurrence	Oropharynx	OROPHARYNX, OVERLAPPING	1302	Complete Remission/Response			1	1394	1	1394	NA	NA	1	1302		tumor
3597	TCGA-CN-4740-01	TCGA-CN-4740	HNSC	79	FEMALE	WHITE	Stage IVA	Stage IVA	Head & Neck Squamous Cell Carcinoma	G2	2009		-29186	Dead	WITH TUMOR	NA	839				PTERYGOID FOSSA	224	Complete Remission/Response			1	839	1	839	NA	NA	1	224		tumor
3598	TCGA-CN-4741-01	TCGA-CN-4741	HNSC	75	MALE	WHITE	Stage IVA	Stage IVA	Head & Neck Squamous Cell Carcinoma	G2	2008		-27506	Alive	TUMOR FREE	2239	NA		Locoregional Recurrence	Cervical Lymph Nodes	R NECK	1716	Complete Remission/Response			0	2239	0	2239	NA	NA	1	1716		tumor
3599	TCGA-CN-4742-01	TCGA-CN-4742	HNSC	48	FEMALE	WHITE	Stage IVA	Stage IVA	Head & Neck Squamous Cell Carcinoma	G3	2008		-17793	Dead	WITH TUMOR	NA	397					NA	Progressive Disease			1	397	1	397	NA	NA	1	397		tumor
3600	TCGA-CN-5355-01	TCGA-CN-5355	HNSC	64	MALE	BLACK OR AFRICAN AMERICAN	Stage IVA	Stage IVA	Head & Neck Squamous Cell Carcinoma	G2	2010		-23670	Alive	TUMOR FREE	1278	NA					NA	Complete Remission/Response			0	1278	0	1278	NA	NA	0	1278		tumor
3601	TCGA-CN-5356-01	TCGA-CN-5356	HNSC	56	MALE	WHITE	Stage III	Stage III	Head & Neck Squamous Cell Carcinoma	G2	2010		-20540	Alive	TUMOR FREE	1409	NA					NA	Complete Remission/Response			0	1409	0	1409	0	1409	0	1409		tumor
3602	TCGA-CN-5358-01	TCGA-CN-5358	HNSC	60	MALE	WHITE	Stage II	Stage III	Head & Neck Squamous Cell Carcinoma	G2	2010		-22138	Dead	TUMOR FREE	NA	261			Cervical Lymph Nodes		145	Complete Remission/Response			1	261	0	261	1	145	1	145		tumor
3603	TCGA-CN-5359-01	TCGA-CN-5359	HNSC	59	MALE	WHITE	Stage IVA	Stage IVA	Head & Neck Squamous Cell Carcinoma	G2	2009		-21858	Dead	WITH TUMOR	NA	377			Distant Metastasis	LUNG, BONES, THUMB	356	Complete Remission/Response			1	377	1	377	NA	NA	1	356		tumor
3604	TCGA-CN-5360-01	TCGA-CN-5360	HNSC	68	MALE	WHITE	Stage IVA	Stage IVA	Head & Neck Squamous Cell Carcinoma	G2	2008		-25034	Alive	TUMOR FREE	2169	NA					NA	Complete Remission/Response			0	2169	0	2169	NA	NA	0	2169		tumor
3605	TCGA-CN-5361-01	TCGA-CN-5361	HNSC	80	MALE	WHITE	Stage IVA		Head & Neck Squamous Cell Carcinoma	G2	2007		-29383	Dead	TUMOR FREE	NA	2120		New Primary Tumor			2062	Complete Remission/Response			1	2120	0	2120	NA	NA	1	2062		tumor
3606	TCGA-CN-5363-01	TCGA-CN-5363	HNSC	48	MALE	BLACK OR AFRICAN AMERICAN	Stage IVB	Stage IVB	Head & Neck Squamous Cell Carcinoma	G3	2007		-17635	Dead	WITH TUMOR	NA	253			Distant Metastasis	BONE	53	Complete Remission/Response			1	253	1	253	NA	NA	1	53		tumor
3607	TCGA-CN-5364-01	TCGA-CN-5364	HNSC	55	MALE	WHITE	Stage IVA	Stage IVA	Head & Neck Squamous Cell Carcinoma	G2	2006		-20362	Dead	TUMOR FREE	NA	493					NA	Complete Remission/Response			1	493	0	493	NA	NA	0	493		tumor
3608	TCGA-CN-5365-01	TCGA-CN-5365	HNSC	38	MALE	WHITE	Stage IVB	Stage IVC	Head & Neck Squamous Cell Carcinoma	G2	2006		-14190	Dead	WITH TUMOR	NA	351					NA	Progressive Disease			1	351	1	351	NA	NA	1	351		tumor
3609	TCGA-CN-5366-01	TCGA-CN-5366	HNSC	51	MALE	WHITE	Stage IVA	Stage IVA	Head & Neck Squamous Cell Carcinoma	G2	2006		-18904	Dead	WITH TUMOR	NA	360			Cervical Lymph Nodes	L NECK	276	Complete Remission/Response			1	360	1	360	NA	NA	1	276		tumor
3610	TCGA-CN-5367-01	TCGA-CN-5367	HNSC	60	FEMALE	WHITE	Stage IVA	Stage IVA	Head & Neck Squamous Cell Carcinoma	G2	2006		-22246	Dead	TUMOR FREE	NA	352					NA	Complete Remission/Response			1	352	0	352	NA	NA	0	352		tumor
3611	TCGA-CN-5369-01	TCGA-CN-5369	HNSC	90	FEMALE	WHITE	Stage IVA	Stage IVA	Head & Neck Squamous Cell Carcinoma	G3	2006		-32871	Dead	TUMOR FREE	NA	380					NA	Complete Remission/Response			1	380	0	380	NA	NA	0	380		tumor
3612	TCGA-CN-5370-01	TCGA-CN-5370	HNSC	78	MALE	WHITE	Stage III	Stage II	Head & Neck Squamous Cell Carcinoma	G3	2006		-28549	Dead	WITH TUMOR	NA	259			Oral Cavity		123	Complete Remission/Response			1	259	1	259	1	123	1	123		tumor
3613	TCGA-CN-5373-01	TCGA-CN-5373	HNSC	55	FEMALE	WHITE	Stage I	Stage II	Head & Neck Squamous Cell Carcinoma	G1	2010		-20143	Alive	TUMOR FREE	1584	NA					NA	Complete Remission/Response			0	1584	0	1584	0	1584	0	1584		tumor
3614	TCGA-CN-5374-01	TCGA-CN-5374	HNSC	56	FEMALE	WHITE	Stage IVA	Stage IVA	Head & Neck Squamous Cell Carcinoma	G3	2007		-20464	Dead	TUMOR FREE	NA	1732			Distant Metastasis	lung	1369	Complete Remission/Response			1	1732	0	1732	NA	NA	1	1369		tumor
3615	TCGA-CN-6010-01	TCGA-CN-6010	HNSC	53	MALE	WHITE	Stage IVA	Stage IVA	Head & Neck Squamous Cell Carcinoma	G2	2010		-19475	Alive	TUMOR FREE	1523	NA		New Primary Tumor		nasal cavity	540	Complete Remission/Response			0	1523	0	1523	NA	NA	1	540		tumor
3616	TCGA-CN-6011-01	TCGA-CN-6011	HNSC	57	MALE	WHITE	Stage IVA	Stage IVA	Head & Neck Squamous Cell Carcinoma	G3	2010		-21016	Alive	TUMOR FREE	933	NA					NA	Complete Remission/Response			0	933	0	933	NA	NA	0	933		tumor
3617	TCGA-CN-6012-01	TCGA-CN-6012	HNSC	66	MALE	WHITE	Stage IVA	Stage III	Head & Neck Squamous Cell Carcinoma	G2	2010		-24286	Alive	TUMOR FREE	1460	NA					NA	Complete Remission/Response			0	1460	0	1460	NA	NA	0	1460		tumor
3618	TCGA-CN-6013-01	TCGA-CN-6013	HNSC	56	MALE	WHITE	Stage IVA	Stage IVA	Head & Neck Squamous Cell Carcinoma	G3	2010		-20703	Dead	WITH TUMOR	NA	727			Distant Metastasis	LUNG	323	Complete Remission/Response			1	727	1	727	NA	NA	1	323		tumor
3619	TCGA-CN-6016-01	TCGA-CN-6016	HNSC	64	MALE	WHITE	Stage IVA	Stage IVA	Head & Neck Squamous Cell Carcinoma	G2	2010		-23664	Alive	TUMOR FREE	1443	NA					NA	Complete Remission/Response			0	1443	0	1443	NA	NA	0	1443		tumor
3620	TCGA-CN-6017-01	TCGA-CN-6017	HNSC	55	MALE	WHITE	Stage IVA	Stage III	Head & Neck Squamous Cell Carcinoma	G2	2010		-20358	Dead	TUMOR FREE	NA	853					NA	Complete Remission/Response			1	853	0	853	NA	NA	0	853		tumor
3621	TCGA-CN-6018-01	TCGA-CN-6018	HNSC	85	FEMALE	WHITE	Stage IVA	Stage IVA	Head & Neck Squamous Cell Carcinoma	G2	2011		-31242	Dead	TUMOR FREE	NA	580					NA	Complete Remission/Response			1	580	0	580	NA	NA	0	580		tumor
3622	TCGA-CN-6019-01	TCGA-CN-6019	HNSC	61	MALE	WHITE	Stage IVA	Stage IVA	Head & Neck Squamous Cell Carcinoma	G2	2011		-22485	Alive	TUMOR FREE	1038	NA					NA	Complete Remission/Response			0	1038	0	1038	NA	NA	0	1038		tumor
3623	TCGA-CN-6020-01	TCGA-CN-6020	HNSC	58	MALE	BLACK OR AFRICAN AMERICAN	Stage III	Stage IVA	Head & Neck Squamous Cell Carcinoma	G2	2011		-21232	Dead	TUMOR FREE	NA	205					NA	Complete Remission/Response			1	205	0	205	NA	NA	0	205		tumor
3624	TCGA-CN-6021-01	TCGA-CN-6021	HNSC	63	FEMALE	WHITE		Stage III	Head & Neck Squamous Cell Carcinoma	G2	2010		-23212	Dead	WITH TUMOR	NA	276					NA	Progressive Disease			1	276	1	276	NA	NA	1	276		tumor
3625	TCGA-CN-6022-01	TCGA-CN-6022	HNSC	49	MALE	WHITE	Stage IVA	Stage IVA	Head & Neck Squamous Cell Carcinoma	G3	2010		-17971	Dead	WITH TUMOR	NA	281			Cervical Lymph Nodes		101	Progressive Disease			1	281	1	281	NA	NA	1	101		tumor
3626	TCGA-CN-6023-01	TCGA-CN-6023	HNSC	73	MALE	WHITE	Stage IVA	Stage IVA	Head & Neck Squamous Cell Carcinoma	GX	2010		-26769	Alive	TUMOR FREE	1584	NA					NA	Complete Remission/Response			0	1584	0	1584	NA	NA	0	1584		tumor
3627	TCGA-CN-6024-01	TCGA-CN-6024	HNSC	66	MALE	WHITE	Stage IVA	Stage IVA	Head & Neck Squamous Cell Carcinoma	G2	2010		-24259	Dead	WITH TUMOR	NA	337			Cervical Lymph Nodes		156	Progressive Disease			1	337	1	337	NA	NA	1	156		tumor
3628	TCGA-CN-6988-01	TCGA-CN-6988	HNSC	47	MALE	WHITE	Stage IVA	Stage IVA	Head & Neck Squamous Cell Carcinoma	G3	2011		-17308	Alive	TUMOR FREE	318	NA					NA	Complete Remission/Response			0	318	0	318	NA	NA	0	318		tumor
3629	TCGA-CN-6989-01	TCGA-CN-6989	HNSC	64	MALE	WHITE	Stage IVA	Stage IVA	Head & Neck Squamous Cell Carcinoma	G2	2011		-23515	Dead	WITH TUMOR	NA	980					436	Complete Remission/Response			1	980	1	980	NA	NA	1	436		tumor
3630	TCGA-CN-6992-01	TCGA-CN-6992	HNSC	61	MALE	WHITE	Stage IVA	Stage IVA	Head & Neck Squamous Cell Carcinoma	G2	2011		-22598	Alive	TUMOR FREE	1066	NA					NA	Complete Remission/Response			0	1066	0	1066	NA	NA	0	1066		tumor
3631	TCGA-CN-6994-01	TCGA-CN-6994	HNSC	67	MALE	WHITE	Stage IVA	Stage IVA	Head & Neck Squamous Cell Carcinoma	G2	2011		-24778	Alive	TUMOR FREE	1183	NA					NA	Complete Remission/Response			0	1183	0	1183	NA	NA	0	1183		tumor
3632	TCGA-CN-6995-01	TCGA-CN-6995	HNSC	78	MALE	WHITE	Stage IVA	Stage IVA	Head & Neck Squamous Cell Carcinoma	G2	2011		-28850	Dead	TUMOR FREE	NA	112					NA	Complete Remission/Response			1	112	0	112	NA	NA	0	112		tumor
3633	TCGA-CN-6996-01	TCGA-CN-6996	HNSC	58	FEMALE	WHITE	Stage IVA	Stage IVA	Head & Neck Squamous Cell Carcinoma	G2	2011		-21447	Dead	WITH TUMOR	NA	530			Cervical Lymph Nodes	SUPRASTERNAL NOTCH NODE	350	Complete Remission/Response			1	530	1	530	NA	NA	1	350		tumor
3634	TCGA-CN-6997-01	TCGA-CN-6997	HNSC	66	MALE	WHITE	Stage IVA	Stage IVA	Head & Neck Squamous Cell Carcinoma	G3	2011		-24298	Dead	TUMOR FREE	NA	988			Distant Metastasis	LUNG	279	Complete Remission/Response			1	988	0	988	NA	NA	1	279		tumor
3635	TCGA-CN-6998-01	TCGA-CN-6998	HNSC	53	MALE	WHITE	Stage IVA	Stage IVA	Head & Neck Squamous Cell Carcinoma	G2	2011		-19447	Dead	WITH TUMOR	NA	357			Oropharynx	tonsil	244	Progressive Disease			1	357	1	357	NA	NA	1	244		tumor
3636	TCGA-CN-A497-01	TCGA-CN-A497	HNSC	63	MALE	[Unknown]	Stage III	Stage IVA	Head & Neck Squamous Cell Carcinoma	G2	2011		-23310	Alive	TUMOR FREE	1065	NA					NA	Complete Remission/Response			0	1065	0	1065	NA	NA	0	1065		tumor
3637	TCGA-CN-A498-01	TCGA-CN-A498	HNSC	61	FEMALE	WHITE	Stage III	Stage II	Head & Neck Squamous Cell Carcinoma	G1	2011		-22330	Dead	WITH TUMOR	NA	773		Locoregional Recurrence	Oral Cavity	tongue, r neck nodes	186	Complete Remission/Response			1	773	1	773	1	186	1	186		tumor
3638	TCGA-CN-A499-01	TCGA-CN-A499	HNSC	60	FEMALE	WHITE	Stage II	Stage I	Head & Neck Squamous Cell Carcinoma	G2	2011		-21971	Alive	TUMOR FREE	717	NA					NA	Complete Remission/Response			0	717	0	717	0	717	0	717		tumor
3639	TCGA-CN-A49A-01	TCGA-CN-A49A	HNSC	60	MALE	WHITE	Stage IVB	Stage IVA	Head & Neck Squamous Cell Carcinoma	G2	2011		-21995	Dead	WITH TUMOR	NA	526		Distant Metastasis	Distant Metastasis	spine	344	Complete Remission/Response			1	526	1	526	NA	NA	1	344		tumor
3640	TCGA-CN-A49B-01	TCGA-CN-A49B	HNSC	71	MALE	WHITE	Stage III	Stage III	Head & Neck Squamous Cell Carcinoma	G3	2011		-26155	Alive	TUMOR FREE	904	NA					NA	Complete Remission/Response			0	904	0	904	0	904	0	904		tumor
3641	TCGA-CN-A49C-01	TCGA-CN-A49C	HNSC	67	MALE	WHITE		Stage IVA	Head & Neck Squamous Cell Carcinoma	GX	2012		-24495	Alive	TUMOR FREE	645	NA					NA	Complete Remission/Response			0	645	0	645	NA	NA	0	645		tumor
3642	TCGA-CN-A63T-01	TCGA-CN-A63T	HNSC	60	MALE	WHITE	Stage IVA	Stage IVA	Head & Neck Squamous Cell Carcinoma	G3	2011		-22201	Alive	TUMOR FREE	225	NA					NA	Complete Remission/Response			0	225	0	225	NA	NA	0	225		tumor
3643	TCGA-CN-A63U-01	TCGA-CN-A63U	HNSC	50	MALE	WHITE	Stage IVA	Stage III	Head & Neck Squamous Cell Carcinoma	G3	2011		-18272	Alive	TUMOR FREE	964	NA					NA	Complete Remission/Response			0	964	0	964	NA	NA	0	964		tumor
3644	TCGA-CN-A63V-01	TCGA-CN-A63V	HNSC	59	MALE	WHITE	Stage IVA	Stage IVA	Head & Neck Squamous Cell Carcinoma	G2	2011		-21734	Alive	TUMOR FREE	679	NA					NA	Complete Remission/Response			0	679	0	679	NA	NA	0	679		tumor
3645	TCGA-CN-A63W-01	TCGA-CN-A63W	HNSC	48	FEMALE	WHITE	Stage IVA	Stage IVA	Head & Neck Squamous Cell Carcinoma	G2	2012		-17693	Dead	TUMOR FREE	NA	377					NA	Complete Remission/Response			1	377	0	377	NA	NA	0	377		tumor
3646	TCGA-CN-A63Y-01	TCGA-CN-A63Y	HNSC	46	MALE	WHITE	Stage II	Stage I	Head & Neck Squamous Cell Carcinoma	G2	2012		-17125	Alive	TUMOR FREE	504	NA					NA	Complete Remission/Response			0	504	0	504	0	504	0	504		tumor
3647	TCGA-CN-A640-01	TCGA-CN-A640	HNSC	40	FEMALE	WHITE	Stage IVA	Stage IVA	Head & Neck Squamous Cell Carcinoma	G2	2012		-14758	Dead	TUMOR FREE	NA	134					NA	Complete Remission/Response			1	134	0	134	NA	NA	0	134		tumor
3648	TCGA-CN-A641-01	TCGA-CN-A641	HNSC	47	MALE	WHITE	Stage IVA	Stage IVA	Head & Neck Squamous Cell Carcinoma	G2	2012		-17454	Alive	TUMOR FREE	367	NA					NA	Complete Remission/Response			0	367	0	367	NA	NA	0	367		tumor
3649	TCGA-CN-A642-01	TCGA-CN-A642	HNSC	57	MALE	WHITE	Stage IVB	Stage IVA	Head & Neck Squamous Cell Carcinoma	G3	2012		-21011	Dead	WITH TUMOR	NA	82					NA	Progressive Disease			1	82	1	82	NA	NA	1	82		tumor
3650	TCGA-CN-A6UY-01	TCGA-CN-A6UY	HNSC	57	MALE	WHITE	Stage IVA	Stage IVA	Head & Neck Squamous Cell Carcinoma	G2	2012		-20967	Alive	TUMOR FREE	713	NA					NA	Complete Remission/Response			0	713	0	713	NA	NA	0	713		tumor
3651	TCGA-CN-A6V1-01	TCGA-CN-A6V1	HNSC	59	MALE	WHITE	Stage IVA	Stage IVA	Head & Neck Squamous Cell Carcinoma	GX	2013		-21730	Alive	TUMOR FREE	603	NA					NA	Complete Remission/Response			0	603	0	603	NA	NA	0	603		tumor
3652	TCGA-CN-A6V3-01	TCGA-CN-A6V3	HNSC	61	MALE	WHITE	Stage IVA	Stage IVA	Head & Neck Squamous Cell Carcinoma	G3	2012		-22397	Alive	TUMOR FREE	742	NA					NA	Complete Remission/Response			0	742	0	742	NA	NA	0	742		tumor
3653	TCGA-CN-A6V6-01	TCGA-CN-A6V6	HNSC	59	MALE	WHITE	Stage IVA	Stage IVA	Head & Neck Squamous Cell Carcinoma	GX	2013		-21811	Alive	TUMOR FREE	635	NA					NA	Complete Remission/Response			0	635	0	635	NA	NA	0	635		tumor
3654	TCGA-CN-A6V7-01	TCGA-CN-A6V7	HNSC	40	MALE	WHITE	Stage IVA	Stage IVA	Head & Neck Squamous Cell Carcinoma	GX	2013		-14895	Alive	TUMOR FREE	594	NA					NA	Complete Remission/Response			0	594	0	594	NA	NA	0	594		tumor
3655	TCGA-CQ-5323-01	TCGA-CQ-5323	HNSC	82	MALE	WHITE	Stage I	Stage III	Head & Neck Squamous Cell Carcinoma	G2	2007		-30173	Alive	TUMOR FREE	1466	NA					NA	Complete Remission/Response			0	1466	0	1466	0	1466	0	1466		tumor
3656	TCGA-CQ-5324-01	TCGA-CQ-5324	HNSC	59	MALE	WHITE	Stage III	Stage IVA	Head & Neck Squamous Cell Carcinoma	G2	2007		-21803	Alive	TUMOR FREE	1593	NA					NA	Complete Remission/Response			0	1593	0	1593	NA	NA	0	1593		tumor
3657	TCGA-CQ-5325-01	TCGA-CQ-5325	HNSC	65	MALE	WHITE	Stage I	Stage I	Head & Neck Squamous Cell Carcinoma	G2	2007		-23833	Dead	WITH TUMOR	NA	654			Oral Cavity		204	Complete Remission/Response			1	654	1	654	1	204	1	204		tumor
3658	TCGA-CQ-5326-01	TCGA-CQ-5326	HNSC	67	MALE	WHITE	Stage IVA	Stage IVA	Head & Neck Squamous Cell Carcinoma	G3	2007		-24473	Dead	WITH TUMOR	NA	89					NA	Progressive Disease			1	89	1	89	NA	NA	1	89		tumor
3659	TCGA-CQ-5327-01	TCGA-CQ-5327	HNSC	61	FEMALE	ASIAN	Stage IVA	Stage IVA	Head & Neck Squamous Cell Carcinoma	G2	2008		-22307	Alive	TUMOR FREE	1660	NA					NA	Complete Remission/Response			0	1660	0	1660	NA	NA	0	1660		tumor
3660	TCGA-CQ-5329-01	TCGA-CQ-5329	HNSC	46	FEMALE	WHITE	Stage II	Stage III	Head & Neck Squamous Cell Carcinoma	G2	2008		-17028	Alive	TUMOR FREE	2143	NA					NA	Complete Remission/Response			0	2143	0	2143	0	2143	0	2143		tumor
3661	TCGA-CQ-5330-01	TCGA-CQ-5330	HNSC	69	FEMALE	WHITE	Stage IVA	Stage III	Head & Neck Squamous Cell Carcinoma	G3	2008		-25255	Alive	TUMOR FREE	1897	NA					NA	Complete Remission/Response			0	1897	0	1897	NA	NA	0	1897		tumor
3662	TCGA-CQ-5331-01	TCGA-CQ-5331	HNSC	73	FEMALE	WHITE		Stage IVA	Head & Neck Squamous Cell Carcinoma	G2	2008		-26901	Alive	TUMOR FREE	1399	NA					NA	Complete Remission/Response			0	1399	0	1399	NA	NA	0	1399		tumor
3663	TCGA-CQ-5332-01	TCGA-CQ-5332	HNSC	87	MALE	WHITE	Stage III	Stage III	Head & Neck Squamous Cell Carcinoma	G2	2008		-32032	Dead		317	317					NA				1	317	NA	317	NA	NA	0	317		tumor
3664	TCGA-CQ-5333-01	TCGA-CQ-5333	HNSC	74	MALE	WHITE	Stage II	Stage I	Head & Neck Squamous Cell Carcinoma	G3	2008		-27110	Dead	WITH TUMOR	NA	341			Oropharynx		176	Complete Remission/Response			1	341	1	341	1	176	1	176		tumor
3665	TCGA-CQ-5334-01	TCGA-CQ-5334	HNSC	87	MALE	WHITE	Stage IVA	Stage IVB	Head & Neck Squamous Cell Carcinoma	G2	2008		-32024	Dead	WITH TUMOR	NA	129			Oral Cavity		50	Progressive Disease			1	129	1	129	NA	NA	1	50		tumor
3666	TCGA-CQ-6218-01	TCGA-CQ-6218	HNSC	52	FEMALE	WHITE	Stage IVA	Stage III	Head & Neck Squamous Cell Carcinoma	G2	2009		-19096	Alive	TUMOR FREE	1253	NA					NA	Complete Remission/Response			0	1253	0	1253	NA	NA	0	1253		tumor
3667	TCGA-CQ-6219-01	TCGA-CQ-6219	HNSC	50	FEMALE	WHITE	Stage IVA	Stage IVA	Head & Neck Squamous Cell Carcinoma	G2	2007		-18578	Dead	WITH TUMOR	NA	479			Cervical Lymph Nodes		195	Complete Remission/Response			1	479	1	479	NA	NA	1	195		tumor
3668	TCGA-CQ-6220-01	TCGA-CQ-6220	HNSC	69	MALE	WHITE	Stage III	Stage III	Head & Neck Squamous Cell Carcinoma	G2	2007		-25366	Dead		NA	985					NA	Complete Remission/Response			1	985	NA	985	0	985	0	985		tumor
3669	TCGA-CQ-6221-01	TCGA-CQ-6221	HNSC	79	MALE	WHITE		Stage II	Head & Neck Squamous Cell Carcinoma	G3	2008		-29026	Alive	TUMOR FREE	1000	NA					NA	Complete Remission/Response			0	1000	0	1000	0	1000	0	1000		tumor
3670	TCGA-CQ-6222-01	TCGA-CQ-6222	HNSC	63	MALE	WHITE	Stage IVA	Stage IVA	Head & Neck Squamous Cell Carcinoma	G2	2008		-23326	Alive	TUMOR FREE	2016	NA					NA	Complete Remission/Response			0	2016	0	2016	NA	NA	0	2016		tumor
3671	TCGA-CQ-6223-01	TCGA-CQ-6223	HNSC	69	MALE	WHITE	Stage II	Stage IVA	Head & Neck Squamous Cell Carcinoma	G2	2008		-25266	Alive	TUMOR FREE	1428	NA					NA	Complete Remission/Response			0	1428	0	1428	NA	NA	0	1428		tumor
3672	TCGA-CQ-6224-01	TCGA-CQ-6224	HNSC	52	MALE	WHITE	Stage IVA	Stage II	Head & Neck Squamous Cell Carcinoma	G3	2009		-19051	Alive	TUMOR FREE	1721	NA					NA	Complete Remission/Response			0	1721	0	1721	NA	NA	0	1721		tumor
3673	TCGA-CQ-6225-01	TCGA-CQ-6225	HNSC	65	MALE	WHITE	Stage III	Stage II	Head & Neck Squamous Cell Carcinoma	G2	2008		-23988	Dead		NA	403			Oral Cavity		180	Persistent Disease			1	403	NA	403	NA	NA	1	180		tumor
3674	TCGA-CQ-6227-01	TCGA-CQ-6227	HNSC	77	MALE	WHITE	Stage IVA	Stage III	Head & Neck Squamous Cell Carcinoma	G2	2008		-28466	Dead	WITH TUMOR	NA	129					NA	Progressive Disease			1	129	1	129	NA	NA	1	129		tumor
3675	TCGA-CQ-6228-01	TCGA-CQ-6228	HNSC	71	FEMALE	WHITE	Stage IVA	Stage III	Head & Neck Squamous Cell Carcinoma	G2	2009		-25942	Dead		NA	456			Distant Metastasis	left axilla	273	Complete Remission/Response			1	456	NA	456	NA	NA	1	273		tumor
3676	TCGA-CQ-6229-01	TCGA-CQ-6229	HNSC	61	MALE	WHITE	Stage II	Stage III	Head & Neck Squamous Cell Carcinoma	G2	2009		-22541	Alive	TUMOR FREE	1179	NA					NA	Complete Remission/Response			0	1179	0	1179	0	1179	0	1179		tumor
3677	TCGA-CQ-7063-01	TCGA-CQ-7063	HNSC	59	FEMALE	WHITE	Stage I		Head & Neck Squamous Cell Carcinoma	G1	2008		-21723	Alive	TUMOR FREE	2133	NA		Locoregional Disease	Oral Cavity	left oral tongue	1160	Complete Remission/Response			0	2133	0	2133	1	1160	1	1160		tumor
3678	TCGA-CQ-7064-01	TCGA-CQ-7064	HNSC	83	FEMALE	WHITE	Stage III	Stage III	Head & Neck Squamous Cell Carcinoma	G2	2008		-30640	Alive	TUMOR FREE	1973	NA					NA	Complete Remission/Response			0	1973	0	1973	0	1973	0	1973		tumor
3679	TCGA-CQ-7065-01	TCGA-CQ-7065	HNSC	40	MALE	ASIAN	Stage II	Stage II	Head & Neck Squamous Cell Carcinoma	G2	2009		-14676	Alive	TUMOR FREE	1628	NA			Oral Cavity		230	Complete Remission/Response			0	1628	0	1628	1	230	1	230		tumor
3680	TCGA-CQ-7067-01	TCGA-CQ-7067	HNSC	75	FEMALE	WHITE	Stage I	Stage I	Head & Neck Squamous Cell Carcinoma	G3	2009		-27707	Alive	TUMOR FREE	509	NA					NA	Complete Remission/Response			0	509	0	509	0	509	0	509		tumor
3681	TCGA-CQ-7068-01	TCGA-CQ-7068	HNSC	80	FEMALE	WHITE	Stage II	Stage II	Head & Neck Squamous Cell Carcinoma	G2	2010		-29530	Alive	TUMOR FREE	1309	NA		New Primary Tumor	Oral Cavity	left buccal mucosa	1148	Complete Remission/Response			0	1309	0	1309	0	1309	1	1148		tumor
3682	TCGA-CQ-7069-01	TCGA-CQ-7069	HNSC	77	FEMALE	WHITE	Stage II	Stage II	Head & Neck Squamous Cell Carcinoma	G2	2010		-28138	Alive	TUMOR FREE	1274	NA					NA	Complete Remission/Response			0	1274	0	1274	0	1274	0	1274		tumor
3683	TCGA-CQ-7071-01	TCGA-CQ-7071	HNSC	76	FEMALE	WHITE	Stage III	Stage IVA	Head & Neck Squamous Cell Carcinoma	G2	2010		-27928	Alive	TUMOR FREE	1311	NA					NA	Complete Remission/Response			0	1311	0	1311	NA	NA	0	1311		tumor
3684	TCGA-CQ-7072-01	TCGA-CQ-7072	HNSC	51	MALE	WHITE	Stage II	Stage IVA	Head & Neck Squamous Cell Carcinoma	G3	2007		-18841	Alive	TUMOR FREE	2359	NA					NA	Complete Remission/Response			0	2359	0	2359	NA	NA	0	2359		tumor
3685	TCGA-CQ-A4C6-01	TCGA-CQ-A4C6	HNSC	63	MALE	ASIAN	Stage II	Stage II	Head & Neck Squamous Cell Carcinoma	G2	2010		-23205	Alive	TUMOR FREE	1353	NA					NA	Complete Remission/Response			0	1353	0	1353	0	1353	0	1353		tumor
3686	TCGA-CQ-A4C7-01	TCGA-CQ-A4C7	HNSC	88	MALE	WHITE	Stage III	Stage II	Head & Neck Squamous Cell Carcinoma	G3	2010		-32194	Dead		NA	353			Oral Cavity	left lateral flap margins overlying reconstructed mandible	207	Complete Remission/Response			1	353	NA	353	1	207	1	207		tumor
3687	TCGA-CQ-A4C9-01	TCGA-CQ-A4C9	HNSC	56	MALE	[Not Evaluated]	Stage III		Head & Neck Squamous Cell Carcinoma	G2	2011		-20732	Alive	WITH TUMOR	707	NA		Locoregional Disease	Oral Cavity		287	Complete Remission/Response			0	707	0	707	1	287	1	287		tumor
3688	TCGA-CQ-A4CA-01	TCGA-CQ-A4CA	HNSC	NA	MALE	[Not Evaluated]	Stage II	Stage II	Head & Neck Squamous Cell Carcinoma	G2	2011		NA	Alive	TUMOR FREE	NA	NA					NA	Complete Remission/Response			0	NA	0	NA	0	NA	0	NA		tumor
3689	TCGA-CQ-A4CB-01	TCGA-CQ-A4CB	HNSC	59	MALE	[Not Evaluated]	Stage III	Stage II	Head & Neck Squamous Cell Carcinoma	G2	2011		-21574	Alive	TUMOR FREE	893	NA					NA	Complete Remission/Response			0	893	0	893	0	893	0	893		tumor
3690	TCGA-CQ-A4CD-01	TCGA-CQ-A4CD	HNSC	69	MALE	WHITE	Stage IVA	Stage IVB	Head & Neck Squamous Cell Carcinoma	G3	2011		-25497	Alive	TUMOR FREE	1022	NA					NA	Complete Remission/Response			0	1022	0	1022	NA	NA	0	1022		tumor
3691	TCGA-CQ-A4CE-01	TCGA-CQ-A4CE	HNSC	76	FEMALE	[Not Evaluated]	Stage II	Stage II	Head & Neck Squamous Cell Carcinoma	G2	2011		-27793	Alive	TUMOR FREE	897	NA					NA	Complete Remission/Response			0	897	0	897	0	897	0	897		tumor
3692	TCGA-CQ-A4CG-01	TCGA-CQ-A4CG	HNSC	78	FEMALE	WHITE	Stage III	Stage II	Head & Neck Squamous Cell Carcinoma	G2	2011		-28637	Dead	WITH TUMOR	NA	430			Distant Metastasis	new primary in left upper lung lobe with metastasis to brain	350	Complete Remission/Response			1	430	1	430	1	350	1	350		tumor
3693	TCGA-CQ-A4CH-01	TCGA-CQ-A4CH	HNSC	58	MALE	ASIAN	Stage II	Stage IVA	Head & Neck Squamous Cell Carcinoma	G2	2012		-21455	Dead	WITH TUMOR	NA	379				trachea	210	Complete Remission/Response			1	379	1	379	NA	NA	1	210		tumor
3694	TCGA-CQ-A4CI-01	TCGA-CQ-A4CI	HNSC	73	MALE	WHITE	Stage III		Head & Neck Squamous Cell Carcinoma Basaloid Type	G3	2011		-26664	Alive	WITH TUMOR	950	NA			Distant Metastasis	lung	517	Complete Remission/Response			0	950	0	950	1	517	1	517		tumor
3695	TCGA-CR-5243-01	TCGA-CR-5243	HNSC	51	MALE	WHITE		Stage IVA	Head & Neck Squamous Cell Carcinoma	G3	2003		-18812	Alive	TUMOR FREE	2562	NA					NA	Complete Remission/Response			0	2562	0	2562	NA	NA	0	2562		tumor
3696	TCGA-CR-5247-01	TCGA-CR-5247	HNSC	48	MALE	BLACK OR AFRICAN AMERICAN		Stage III	Head & Neck Squamous Cell Carcinoma	G2	2006		-17810	Alive	TUMOR FREE	358	NA					NA	Complete Remission/Response			0	358	0	358	0	358	0	358		tumor
3697	TCGA-CR-5248-01	TCGA-CR-5248	HNSC	53	MALE	WHITE		Stage IVA	Head & Neck Squamous Cell Carcinoma	G3	2006		-19441	Alive	WITH TUMOR	1663	NA			Cervical Lymph Nodes		936	Complete Remission/Response			0	1663	0	1663	NA	NA	1	936		tumor
3698	TCGA-CR-5249-01	TCGA-CR-5249	HNSC	35	FEMALE	WHITE	Stage II	Stage II	Head & Neck Squamous Cell Carcinoma	GX	2007		-13047	Alive	TUMOR FREE	1152	NA					NA	Complete Remission/Response			0	1152	0	1152	0	1152	0	1152		tumor
3699	TCGA-CR-5250-01	TCGA-CR-5250	HNSC	71	MALE	WHITE		Stage II	Head & Neck Squamous Cell Carcinoma	G3	2009		-26097	Alive	TUMOR FREE	799	NA					NA	Complete Remission/Response			0	799	0	799	0	799	0	799		tumor
3700	TCGA-CR-6467-01	TCGA-CR-6467	HNSC	59	MALE	WHITE	Stage III	Stage IVA	Head & Neck Squamous Cell Carcinoma	G3	2006		-21689	Alive	TUMOR FREE	1777	NA					NA	Complete Remission/Response			0	1777	0	1777	NA	NA	0	1777		tumor
3701	TCGA-CR-6470-01	TCGA-CR-6470	HNSC	38	MALE	WHITE	Stage II	Stage IVA	Head & Neck Squamous Cell Carcinoma	G2	2007		-14133	Alive	TUMOR FREE	1521	NA					NA	Complete Remission/Response			0	1521	0	1521	NA	NA	0	1521		tumor
3702	TCGA-CR-6471-01	TCGA-CR-6471	HNSC	58	MALE	WHITE	Stage IVA	Stage IVA	Head & Neck Squamous Cell Carcinoma	G2	2007		-21315	Dead	WITH TUMOR	NA	1202			Oropharynx		498	Complete Remission/Response			1	1202	1	1202	NA	NA	1	498		tumor
3703	TCGA-CR-6472-01	TCGA-CR-6472	HNSC	59	MALE	WHITE		Stage IVB	Head & Neck Squamous Cell Carcinoma	G3	2008		-21654	Alive	TUMOR FREE	1050	NA					NA	Complete Remission/Response			0	1050	0	1050	NA	NA	0	1050		tumor
3704	TCGA-CR-6473-01	TCGA-CR-6473	HNSC	68	MALE	WHITE		Stage IVA	Head & Neck Squamous Cell Carcinoma	G3	2008		-24857	Alive	TUMOR FREE	1125	NA					NA	Complete Remission/Response			0	1125	0	1125	NA	NA	0	1125		tumor
3705	TCGA-CR-6474-01	TCGA-CR-6474	HNSC	51	MALE	WHITE	Stage IVA	Stage IVA	Head & Neck Squamous Cell Carcinoma	G2	2009		-18840	Dead	WITH TUMOR	NA	564			Cervical Lymph Nodes	Right neck	220	Complete Remission/Response			1	564	1	564	NA	NA	1	220		tumor
3706	TCGA-CR-6477-01	TCGA-CR-6477	HNSC	56	FEMALE	WHITE		Stage IVA	Head & Neck Squamous Cell Carcinoma	G2	2010		-20815	Alive	TUMOR FREE	514	NA					NA	Complete Remission/Response			0	514	0	514	NA	NA	0	514		tumor
3707	TCGA-CR-6478-01	TCGA-CR-6478	HNSC	66	FEMALE	WHITE		Stage IVA	Head & Neck Squamous Cell Carcinoma	G3	2010		-24244	Dead		NA	183					NA	Complete Remission/Response			1	183	NA	183	NA	NA	0	183		tumor
3708	TCGA-CR-6480-01	TCGA-CR-6480	HNSC	53	MALE	WHITE		Stage IVA	Head & Neck Squamous Cell Carcinoma	G2	2010		-19472	Alive	TUMOR FREE	362	NA					NA	Complete Remission/Response			0	362	0	362	NA	NA	0	362		tumor
3709	TCGA-CR-6481-01	TCGA-CR-6481	HNSC	47	MALE	WHITE		Stage IVA	Head & Neck Squamous Cell Carcinoma	G2	2010		-17203	Alive	TUMOR FREE	311	NA					NA	Complete Remission/Response			0	311	0	311	NA	NA	0	311		tumor
3710	TCGA-CR-6482-01	TCGA-CR-6482	HNSC	62	MALE	BLACK OR AFRICAN AMERICAN		Stage IVA	Head & Neck Squamous Cell Carcinoma	G3	2010		-22741	Alive	TUMOR FREE	345	NA					NA	Complete Remission/Response			0	345	0	345	NA	NA	0	345		tumor
3711	TCGA-CR-6484-01	TCGA-CR-6484	HNSC	67	FEMALE	ASIAN	Stage IVA	Stage IVA	Head & Neck Squamous Cell Carcinoma	G2	2010		-24569	Alive	TUMOR FREE	354	NA					NA	Complete Remission/Response			0	354	0	354	NA	NA	0	354		tumor
3712	TCGA-CR-6487-01	TCGA-CR-6487	HNSC	50	MALE	WHITE	Stage I	Stage II	Head & Neck Squamous Cell Carcinoma	G3	2010		-18331	Alive	TUMOR FREE	234	NA					NA	Complete Remission/Response			0	234	0	234	0	234	0	234		tumor
3713	TCGA-CR-6488-01	TCGA-CR-6488	HNSC	68	FEMALE	WHITE	Stage II	Stage II	Head & Neck Squamous Cell Carcinoma	G2	2010		-25176	Alive	TUMOR FREE	379	NA					NA	Complete Remission/Response			0	379	0	379	0	379	0	379		tumor
3714	TCGA-CR-6491-01	TCGA-CR-6491	HNSC	60	MALE	BLACK OR AFRICAN AMERICAN	Stage IVA	Stage IVA	Head & Neck Squamous Cell Carcinoma	G2	2010		-22125	Alive	WITH TUMOR	693	NA		New Primary Tumor	Distant Metastasis	Lung	499	Complete Remission/Response			0	693	0	693	NA	NA	1	499		tumor
3715	TCGA-CR-6492-01	TCGA-CR-6492	HNSC	78	MALE	WHITE	Stage III	Stage IVA	Head & Neck Squamous Cell Carcinoma	G3	2010		-28600	Alive	TUMOR FREE	479	NA					NA	Complete Remission/Response			0	479	0	479	NA	NA	0	479		tumor
3716	TCGA-CR-6493-01	TCGA-CR-6493	HNSC	69	MALE	BLACK OR AFRICAN AMERICAN	Stage IVA	Stage IVA	Head & Neck Squamous Cell Carcinoma	G2	2010		-25432	Dead	WITH TUMOR	NA	282		Locoregional Recurrence	Oral Cavity	Right gingiva	247	Complete Remission/Response			1	282	1	282	NA	NA	1	247		tumor
3717	TCGA-CR-7364-01	TCGA-CR-7364	HNSC	66	MALE	WHITE	Stage III	Stage III	Head & Neck Squamous Cell Carcinoma	G2	2008		-24192	Alive	TUMOR FREE	1435	NA					NA	Complete Remission/Response			0	1435	0	1435	0	1435	0	1435		tumor
3718	TCGA-CR-7365-01	TCGA-CR-7365	HNSC	60	MALE	WHITE	Stage IVA	Stage IVA	Head & Neck Squamous Cell Carcinoma	G2	2008		-22101	Alive	TUMOR FREE	1191	NA					NA	Complete Remission/Response			0	1191	0	1191	NA	NA	0	1191		tumor
3719	TCGA-CR-7367-01	TCGA-CR-7367	HNSC	52	MALE	WHITE	Stage IVA	Stage IVB	Head & Neck Squamous Cell Carcinoma	G1	2008		-19116	Alive	TUMOR FREE	1440	NA					NA	Complete Remission/Response			0	1440	0	1440	NA	NA	0	1440		tumor
3720	TCGA-CR-7368-01	TCGA-CR-7368	HNSC	54	MALE	WHITE	Stage IVA	Stage IVA	Head & Neck Squamous Cell Carcinoma	G2	2008		-19876	Alive	TUMOR FREE	1245	NA					NA	Complete Remission/Response			0	1245	0	1245	NA	NA	0	1245		tumor
3721	TCGA-CR-7369-01	TCGA-CR-7369	HNSC	59	MALE	WHITE	Stage IVA	Stage IVA	Head & Neck Squamous Cell Carcinoma	G2	2008		-21897	Dead	TUMOR FREE	NA	1090					NA	Complete Remission/Response			1	1090	0	1090	NA	NA	0	1090		tumor
3722	TCGA-CR-7370-01	TCGA-CR-7370	HNSC	72	FEMALE	WHITE		Stage II	Head & Neck Squamous Cell Carcinoma	G2	2009		-26468	Alive	TUMOR FREE	105	NA					NA	Complete Remission/Response			0	105	0	105	0	105	0	105		tumor
3723	TCGA-CR-7371-01	TCGA-CR-7371	HNSC	45	FEMALE	WHITE	Stage III	Stage III	Head & Neck Squamous Cell Carcinoma	G2	2009		-16568	Dead		NA	94					NA				1	94	NA	94	NA	NA	0	94		tumor
3724	TCGA-CR-7372-01	TCGA-CR-7372	HNSC	45	MALE	WHITE	Stage I	Stage II	Head & Neck Squamous Cell Carcinoma	G1	2009		-16610	Alive	TUMOR FREE	759	NA					NA	Complete Remission/Response			0	759	0	759	0	759	0	759		tumor
3725	TCGA-CR-7373-01	TCGA-CR-7373	HNSC	66	MALE	WHITE	Stage IVA	Stage IVA	Head & Neck Squamous Cell Carcinoma	G2	2009		-24448	Alive	TUMOR FREE	889	NA					NA	Complete Remission/Response			0	889	0	889	NA	NA	0	889		tumor
3726	TCGA-CR-7374-01	TCGA-CR-7374	HNSC	67	FEMALE	WHITE		Stage II	Head & Neck Squamous Cell Carcinoma	G2	2009		-24558	Alive	WITH TUMOR	30	NA					NA				0	30	0	30	NA	NA	0	30		tumor
3727	TCGA-CR-7376-01	TCGA-CR-7376	HNSC	83	MALE	WHITE	Stage III	Stage II	Head & Neck Squamous Cell Carcinoma	G2	2009		-30670	Alive	TUMOR FREE	972	NA					NA	Complete Remission/Response			0	972	0	972	0	972	0	972		tumor
3728	TCGA-CR-7377-01	TCGA-CR-7377	HNSC	58	MALE	WHITE	Stage IVA	Stage IVA	Head & Neck Squamous Cell Carcinoma	G3	2008		-21371	Dead		NA	279					NA	Complete Remission/Response			1	279	NA	279	NA	NA	0	279		tumor
3729	TCGA-CR-7379-01	TCGA-CR-7379	HNSC	78	FEMALE	WHITE	Stage IVA	Stage IVA	Head & Neck Squamous Cell Carcinoma	G2	2009		-28763	Alive	TUMOR FREE	1036	NA					NA	Complete Remission/Response			0	1036	0	1036	NA	NA	0	1036		tumor
3730	TCGA-CR-7380-01	TCGA-CR-7380	HNSC	58	MALE	WHITE	Stage IVB	Stage III	Head & Neck Squamous Cell Carcinoma	G2	2010		-21215	Dead	WITH TUMOR	NA	606			Distant Metastasis	Lung	561	Complete Remission/Response			1	606	1	606	NA	NA	1	561		tumor
3731	TCGA-CR-7382-01	TCGA-CR-7382	HNSC	49	MALE	WHITE	Stage IVA	Stage IVA	Head & Neck Squamous Cell Carcinoma	G2	2008		-18078	Alive	TUMOR FREE	796	NA			Oral Cavity	Tongue	614	Complete Remission/Response			0	796	0	796	NA	NA	1	614		tumor
3732	TCGA-CR-7383-01	TCGA-CR-7383	HNSC	79	FEMALE	WHITE	Stage I	Stage I	Head & Neck Squamous Cell Carcinoma	G2	2008		-29122	Dead	WITH TUMOR	NA	521			Oropharynx		454	Complete Remission/Response			1	521	1	521	1	454	1	454		tumor
3733	TCGA-CR-7385-01	TCGA-CR-7385	HNSC	42	MALE	WHITE		Stage IVA	Head & Neck Squamous Cell Carcinoma	G2	2008		-15477	Alive	TUMOR FREE	997	NA					NA	Complete Remission/Response			0	997	0	997	NA	NA	0	997		tumor
3734	TCGA-CR-7386-01	TCGA-CR-7386	HNSC	69	MALE	WHITE	Stage IVA	Stage IVA	Head & Neck Squamous Cell Carcinoma	G1	2008		-25238	Alive	WITH TUMOR	1430	NA			Distant Metastasis	Lung (distant mets or possible new primary)	1028	Complete Remission/Response			0	1430	0	1430	NA	NA	1	1028		tumor
3735	TCGA-CR-7388-01	TCGA-CR-7388	HNSC	70	FEMALE	WHITE		Stage IVA	Head & Neck Squamous Cell Carcinoma	G2	2008		-25728	Dead	WITH TUMOR	NA	823			Cervical Lymph Nodes	Right neck	334	Complete Remission/Response			1	823	1	823	NA	NA	1	334		tumor
3736	TCGA-CR-7389-01	TCGA-CR-7389	HNSC	55	MALE	BLACK OR AFRICAN AMERICAN		Stage III	Head & Neck Squamous Cell Carcinoma	G2	2007		-20169	Alive	TUMOR FREE	392	NA					NA	Complete Remission/Response			0	392	0	392	0	392	0	392		tumor
3737	TCGA-CR-7390-01	TCGA-CR-7390	HNSC	67	MALE	WHITE	Stage IVA	Stage III	Head & Neck Squamous Cell Carcinoma	G2	2009		-24575	Alive	TUMOR FREE	1508	NA					NA	Complete Remission/Response			0	1508	0	1508	NA	NA	0	1508		tumor
3738	TCGA-CR-7391-01	TCGA-CR-7391	HNSC	36	FEMALE	WHITE	Stage I	Stage I	Head & Neck Squamous Cell Carcinoma	G1	2009		-13508	Alive	TUMOR FREE	913	NA					NA	Complete Remission/Response			0	913	0	913	0	913	0	913		tumor
3739	TCGA-CR-7392-01	TCGA-CR-7392	HNSC	67	FEMALE	WHITE	Stage IVA	Stage IVA	Head & Neck Squamous Cell Carcinoma	G1	2009		-24650	Alive	TUMOR FREE	1425	NA					NA	Complete Remission/Response			0	1425	0	1425	NA	NA	0	1425		tumor
3740	TCGA-CR-7393-01	TCGA-CR-7393	HNSC	26	MALE	WHITE	Stage III	Stage I	Head & Neck Squamous Cell Carcinoma	G2	2009		-9750	Alive	TUMOR FREE	993	NA					NA	Complete Remission/Response			0	993	0	993	0	993	0	993		tumor
3741	TCGA-CR-7394-01	TCGA-CR-7394	HNSC	70	MALE	WHITE	Stage IVA	Stage IVA	Head & Neck Squamous Cell Carcinoma	G2	2009		-25581	Alive	TUMOR FREE	1346	NA					NA	Complete Remission/Response			0	1346	0	1346	NA	NA	0	1346		tumor
3742	TCGA-CR-7395-01	TCGA-CR-7395	HNSC	80	FEMALE	WHITE	Stage II	Stage II	Head & Neck Squamous Cell Carcinoma	G2	2009		-29527	Alive	TUMOR FREE	930	NA					NA	Complete Remission/Response			0	930	0	930	0	930	0	930		tumor
3743	TCGA-CR-7397-01	TCGA-CR-7397	HNSC	44	MALE	WHITE	Stage IVA	Stage IVA	Head & Neck Squamous Cell Carcinoma	G2	2011		-16351	Alive	TUMOR FREE	754	NA					NA	Complete Remission/Response			0	754	0	754	NA	NA	0	754		tumor
3744	TCGA-CR-7398-01	TCGA-CR-7398	HNSC	53	FEMALE	WHITE	Stage II	Stage II	Head & Neck Squamous Cell Carcinoma	G2	2011		-19468	Alive	TUMOR FREE	156	NA					NA	Complete Remission/Response			0	156	0	156	0	156	0	156		tumor
3745	TCGA-CR-7399-01	TCGA-CR-7399	HNSC	60	FEMALE	WHITE	Stage IVA	Stage IVA	Head & Neck Squamous Cell Carcinoma	G3	2008		-22182	Alive	TUMOR FREE	181	NA					NA	Complete Remission/Response			0	181	0	181	NA	NA	0	181		tumor
3746	TCGA-CR-7401-01	TCGA-CR-7401	HNSC	64	MALE	WHITE	Stage I	Stage I	Head & Neck Squamous Cell Carcinoma	G2	2008		-23420	Alive	TUMOR FREE	1077	NA					NA	Complete Remission/Response			0	1077	0	1077	0	1077	0	1077		tumor
3747	TCGA-CR-7402-01	TCGA-CR-7402	HNSC	68	MALE	WHITE		Stage III	Head & Neck Squamous Cell Carcinoma	G2	2009		-25138	Alive	TUMOR FREE	911	NA					NA	Complete Remission/Response			0	911	0	911	0	911	0	911		tumor
3748	TCGA-CR-7404-01	TCGA-CR-7404	HNSC	53	MALE	WHITE		Stage IVA	Head & Neck Squamous Cell Carcinoma	G2	2008		-19532	Alive	WITH TUMOR	1472	NA			Oropharynx		234	Complete Remission/Response			0	1472	0	1472	NA	NA	1	234		tumor
3749	TCGA-CV-5430-01	TCGA-CV-5430	HNSC	61	MALE	WHITE	Stage IVA	Stage IVA	Head & Neck Squamous Cell Carcinoma	G3	1999		-22577	Alive	TUMOR FREE	4241	NA			Distant Metastasis	Lung	783	Complete Remission/Response			0	4241	0	4241	NA	NA	1	783		tumor
3751	TCGA-CV-5431-01	TCGA-CV-5431	HNSC	73	MALE	WHITE	Stage IVA	Stage IVA	Head & Neck Squamous Cell Carcinoma	G3	2000		-26953	Dead	TUMOR FREE	522	522					NA	Complete Remission/Response			1	522	0	522	NA	NA	0	522		tumor
3753	TCGA-CV-5432-01	TCGA-CV-5432	HNSC	68	MALE	WHITE	Stage III	Stage III	Head & Neck Squamous Cell Carcinoma	G3	2000		-25006	Alive	TUMOR FREE	3930	NA					NA				0	3930	0	3930	NA	NA	0	3930		tumor
3755	TCGA-CV-5434-01	TCGA-CV-5434	HNSC	60	MALE	BLACK OR AFRICAN AMERICAN	Stage IVA	Stage IVA	Head & Neck Squamous Cell Carcinoma	G2	2000		-22182	Dead	TUMOR FREE	3295	3314			Distant Metastasis	Lung	1859	Complete Remission/Response			1	3314	0	3314	NA	NA	1	1859		tumor
3757	TCGA-CV-5435-01	TCGA-CV-5435	HNSC	57	MALE	WHITE	Stage IVA	Stage IVA	Head & Neck Squamous Cell Carcinoma	G3	2000		-20926	Dead	WITH TUMOR	1438	2319			Distant Metastasis	Lung	284				1	2319	1	2319	NA	NA	1	284		tumor
3759	TCGA-CV-5436-01	TCGA-CV-5436	HNSC	65	MALE		Stage IVA	Stage IVA	Head & Neck Squamous Cell Carcinoma	G2	2001		-23923	Dead	WITH TUMOR	548	584					NA	Persistent Disease			1	584	1	584	NA	NA	1	584		tumor
3761	TCGA-CV-5439-01	TCGA-CV-5439	HNSC	62	MALE	WHITE	Stage IVA	Stage II	Head & Neck Squamous Cell Carcinoma	G2	2002		-22686	Dead	WITH TUMOR	546	546			Oropharynx		211				1	546	1	546	NA	NA	1	211		tumor
3763	TCGA-CV-5440-01	TCGA-CV-5440	HNSC	52	MALE	WHITE	Stage IVA	Stage IVA	Head & Neck Squamous Cell Carcinoma	G3	2002		-19197	Alive	TUMOR FREE	3270	NA					NA	Complete Remission/Response			0	3270	0	3270	NA	NA	0	3270		tumor
3765	TCGA-CV-5441-01	TCGA-CV-5441	HNSC	58	MALE	WHITE	Stage IVA	Stage IVA	Head & Neck Squamous Cell Carcinoma	G3	2003		-21305	Alive	TUMOR FREE	2886	NA					NA	Complete Remission/Response			0	2886	0	2886	NA	NA	0	2886		tumor
3767	TCGA-CV-5442-01	TCGA-CV-5442	HNSC	76	FEMALE	WHITE	Stage IVA	Stage IVA	Head & Neck Squamous Cell Carcinoma	G3	2004		-28040	Alive	TUMOR FREE	2327	NA					NA	Complete Remission/Response			0	2327	0	2327	NA	NA	0	2327		tumor
3769	TCGA-CV-5443-01	TCGA-CV-5443	HNSC	63	MALE	BLACK OR AFRICAN AMERICAN	Stage III	Stage III	Head & Neck Squamous Cell Carcinoma	G3	2004		-23287	Alive	TUMOR FREE	2784	NA					NA				0	2784	0	2784	NA	NA	0	2784		tumor
3771	TCGA-CV-5444-01	TCGA-CV-5444	HNSC	64	MALE	BLACK OR AFRICAN AMERICAN	Stage IVA	Stage IVA	Head & Neck Squamous Cell Carcinoma	G3	2004		-23650	Alive	TUMOR FREE	2437	NA					NA				0	2437	0	2437	NA	NA	0	2437		tumor
3773	TCGA-CV-5966-01	TCGA-CV-5966	HNSC	63	FEMALE	WHITE	Stage IVA	Stage IVA	Head & Neck Squamous Cell Carcinoma	G3	2005		-23119	Dead	TUMOR FREE	NA	545					NA	Complete Remission/Response			1	545	0	545	NA	NA	0	545		tumor
3775	TCGA-CV-5970-01	TCGA-CV-5970	HNSC	59	MALE	WHITE	Stage IVA	Stage IVA	Head & Neck Squamous Cell Carcinoma	G2	2009		-21890	Dead	WITH TUMOR	406	406					NA				1	406	1	406	NA	NA	1	406		tumor
3777	TCGA-CV-5971-01	TCGA-CV-5971	HNSC	60	MALE	WHITE	Stage IVA	Stage IVA	Head & Neck Squamous Cell Carcinoma	G2	2009		-22279	Alive	TUMOR FREE	701	NA					NA				0	701	0	701	NA	NA	0	701		tumor
3779	TCGA-CV-5973-01	TCGA-CV-5973	HNSC	62	FEMALE	WHITE	Stage III	Stage III	Head & Neck Squamous Cell Carcinoma	G3	2005		-22771	Alive	TUMOR FREE	2641	NA					NA	Complete Remission/Response			0	2641	0	2641	0	2641	0	2641		tumor
3781	TCGA-CV-5976-01	TCGA-CV-5976	HNSC	50	MALE	WHITE	Stage IVA	Stage III	Head & Neck Squamous Cell Carcinoma	G2	2006		-18267	Alive	TUMOR FREE	1478	NA					NA				0	1478	0	1478	NA	NA	0	1478		tumor
3783	TCGA-CV-5977-01	TCGA-CV-5977	HNSC	66	MALE	WHITE	Stage IVA	Stage III	Head & Neck Squamous Cell Carcinoma	G2	2007		-24115	Alive	TUMOR FREE	1840	NA					NA	Complete Remission/Response			0	1840	0	1840	NA	NA	0	1840		tumor
3785	TCGA-CV-5978-01	TCGA-CV-5978	HNSC	53	FEMALE	BLACK OR AFRICAN AMERICAN	Stage IVB	Stage IVB	Head & Neck Squamous Cell Carcinoma	G2	2008		-19480	Dead	WITH TUMOR	215	215					NA				1	215	1	215	NA	NA	1	215		tumor
3787	TCGA-CV-5979-01	TCGA-CV-5979	HNSC	26	MALE	WHITE	Stage IVA	Stage III	Head & Neck Squamous Cell Carcinoma	G2	2007		-9567	Alive	TUMOR FREE	1315	NA					NA	Complete Remission/Response			0	1315	0	1315	NA	NA	0	1315		tumor
3789	TCGA-CV-6003-01	TCGA-CV-6003	HNSC	50	FEMALE	WHITE	Stage III	Stage II	Head & Neck Squamous Cell Carcinoma	G2	2007		-18600	Alive	TUMOR FREE	1665	NA					NA				0	1665	0	1665	NA	NA	0	1665		tumor
3791	TCGA-CV-6433-01	TCGA-CV-6433	HNSC	57	MALE	WHITE	Stage II	Stage II	Head & Neck Squamous Cell Carcinoma	G3	2010		-20855	Alive	WITH TUMOR	641	NA					NA	Complete Remission/Response			0	641	0	641	0	641	0	641		tumor
3793	TCGA-CV-6436-01	TCGA-CV-6436	HNSC	62	MALE	WHITE	Stage IVA	Stage III	Head & Neck Squamous Cell Carcinoma	G1	2007		-22885	Alive	TUMOR FREE	1899	NA					NA				0	1899	0	1899	NA	NA	0	1899		tumor
3795	TCGA-CV-6441-01	TCGA-CV-6441	HNSC	60	MALE	WHITE	Stage III	Stage III	Head & Neck Squamous Cell Carcinoma	G3	2010		-22025	Dead	WITH TUMOR	NA	292		Locoregional Recurrence	Oral Cavity	pharyngeal	95	Progressive Disease			1	292	1	292	NA	NA	1	95		tumor
3797	TCGA-CV-6933-01	TCGA-CV-6933	HNSC	53	MALE	WHITE	Stage III	Stage IVA	Head & Neck Squamous Cell Carcinoma	G2	1998		-19518	Dead	TUMOR FREE	NA	2741					NA				1	2741	0	2741	NA	NA	0	2741		tumor
3799	TCGA-CV-6934-01	TCGA-CV-6934	HNSC	66	FEMALE	WHITE	Stage IVA	Stage IVA	Head & Neck Squamous Cell Carcinoma	G2	1998		-24180	Dead	WITH TUMOR	NA	65					NA	Complete Remission/Response			1	65	1	65	NA	NA	1	65		tumor
3801	TCGA-CV-6935-01	TCGA-CV-6935	HNSC	67	MALE	WHITE	Stage IVA	Stage III	Head & Neck Squamous Cell Carcinoma	G3	1999		-24799	Dead	WITH TUMOR	NA	295					NA				1	295	1	295	NA	NA	1	295		tumor
3803	TCGA-CV-6936-01	TCGA-CV-6936	HNSC	68	MALE	WHITE	Stage IVA	Stage IVA	Head & Neck Squamous Cell Carcinoma	G2	2004		-25020	Dead	WITH TUMOR	NA	166		Locoregional Recurrence	Oral Cavity	mandibular	157	Progressive Disease			1	166	1	166	NA	NA	1	157		tumor
3805	TCGA-CV-6937-01	TCGA-CV-6937	HNSC	71	MALE	WHITE	Stage II	Stage II	Head & Neck Squamous Cell Carcinoma	G2	2003		-26156	Dead	TUMOR FREE	NA	624					NA				1	624	0	624	NA	NA	0	624		tumor
3806	TCGA-CV-6938-01	TCGA-CV-6938	HNSC	87	MALE	WHITE	Stage II	Stage II	Head & Neck Squamous Cell Carcinoma	G1	1996		-31825	Dead	TUMOR FREE	NA	144					NA				1	144	0	144	NA	NA	0	144		tumor
3808	TCGA-CV-6939-01	TCGA-CV-6939	HNSC	60	MALE	WHITE	Stage IVA	Stage IVA	Head & Neck Squamous Cell Carcinoma	G3	1994		-21947	Dead	WITH TUMOR	NA	666					NA				1	666	1	666	NA	NA	1	666		tumor
3810	TCGA-CV-6940-01	TCGA-CV-6940	HNSC	80	FEMALE	WHITE	Stage III	Stage I	Head & Neck Squamous Cell Carcinoma	G2	2002		-29382	Dead	TUMOR FREE	NA	804					NA	Complete Remission/Response			1	804	0	804	0	804	0	804		tumor
3811	TCGA-CV-6941-01	TCGA-CV-6941	HNSC	51	MALE	WHITE	Stage III	Stage III	Head & Neck Squamous Cell Carcinoma	G2	1999		-18812	Dead	TUMOR FREE	NA	342					NA	Complete Remission/Response			1	342	0	342	0	342	0	342		tumor
3812	TCGA-CV-6942-01	TCGA-CV-6942	HNSC	73	FEMALE	WHITE	Stage II	Stage II	Head & Neck Squamous Cell Carcinoma	G3	2000		-26941	Alive	TUMOR FREE	4282	NA					NA	Complete Remission/Response			0	4282	0	4282	0	4282	0	4282		tumor
3813	TCGA-CV-6943-01	TCGA-CV-6943	HNSC	74	MALE	WHITE	Stage III	Stage III	Head & Neck Squamous Cell Carcinoma	G2	1999		-27310	Dead	WITH TUMOR	NA	602					NA				1	602	1	602	NA	NA	1	602		tumor
3815	TCGA-CV-6945-01	TCGA-CV-6945	HNSC	41	MALE	WHITE	Stage IVA	Stage IVA	Head & Neck Squamous Cell Carcinoma	G2	1993		-15158	Dead	WITH TUMOR	NA	366					NA				1	366	1	366	NA	NA	1	366		tumor
3816	TCGA-CV-6948-01	TCGA-CV-6948	HNSC	79	FEMALE	WHITE	Stage IVB	Stage IVA	Head & Neck Squamous Cell Carcinoma	G2	1994		-29153	Dead	TUMOR FREE	NA	1289					NA				1	1289	0	1289	NA	NA	0	1289		tumor
3817	TCGA-CV-6950-01	TCGA-CV-6950	HNSC	64	MALE	WHITE	Stage IVA	Stage IVA	Head & Neck Squamous Cell Carcinoma	G2	1994		-23549	Dead	WITH TUMOR	NA	459		Locoregional Recurrence	Oral Cavity	Tonsil	258	Complete Remission/Response			1	459	1	459	NA	NA	1	258		tumor
3818	TCGA-CV-6951-01	TCGA-CV-6951	HNSC	57	MALE	WHITE	Stage IVA	Stage IVA	Head & Neck Squamous Cell Carcinoma	G2	1996		-21166	Dead	WITH TUMOR	NA	915					NA				1	915	1	915	NA	NA	1	915		tumor
3820	TCGA-CV-6952-01	TCGA-CV-6952	HNSC	65	FEMALE	WHITE	Stage IVA	Stage III	Head & Neck Squamous Cell Carcinoma	G1	1996		-23892	Dead	TUMOR FREE	NA	185					NA				1	185	0	185	NA	NA	0	185		tumor
3822	TCGA-CV-6953-01	TCGA-CV-6953	HNSC	80	FEMALE	WHITE	Stage III	Stage III	Head & Neck Squamous Cell Carcinoma	G1	1997		-29465	Dead	WITH TUMOR	NA	1641		Locoregional Recurrence	Oral Cavity	oral tongue	1521	Complete Remission/Response			1	1641	1	1641	1	1521	1	1521		tumor
3824	TCGA-CV-6954-01	TCGA-CV-6954	HNSC	59	MALE	BLACK OR AFRICAN AMERICAN	Stage IVA	Stage IVA	Head & Neck Squamous Cell Carcinoma	G2	1998		-21557	Dead	TUMOR FREE	NA	2002					NA	Complete Remission/Response			1	2002	0	2002	NA	NA	0	2002		tumor
3826	TCGA-CV-6955-01	TCGA-CV-6955	HNSC	74	FEMALE	WHITE	Stage II	Stage II	Head & Neck Squamous Cell Carcinoma	G3	2000		-27261	Dead	WITH TUMOR	NA	334					NA				1	334	1	334	NA	NA	1	334		tumor
3828	TCGA-CV-6956-01	TCGA-CV-6956	HNSC	67	MALE	WHITE	Stage III	Stage IVA	Head & Neck Squamous Cell Carcinoma	G2	1993		-24720	Dead	WITH TUMOR	NA	217					NA	Complete Remission/Response			1	217	1	217	NA	NA	1	217		tumor
3830	TCGA-CV-6959-01	TCGA-CV-6959	HNSC	48	MALE	WHITE	Stage III	Stage III	Head & Neck Squamous Cell Carcinoma	G2	1999		-17679	Dead	WITH TUMOR	NA	256		Locoregional Recurrence		Rt. Neck mass, skin	103				1	256	1	256	NA	NA	1	103		tumor
3832	TCGA-CV-6960-01	TCGA-CV-6960	HNSC	49	MALE	BLACK OR AFRICAN AMERICAN	Stage III	Stage III	Head & Neck Squamous Cell Carcinoma	G3	1999		-18194	Dead	TUMOR FREE	NA	862					NA				1	862	0	862	NA	NA	0	862		tumor
3834	TCGA-CV-6961-01	TCGA-CV-6961	HNSC	61	MALE	WHITE	Stage II	Stage II	Head & Neck Squamous Cell Carcinoma	G3	1999		-22532	Dead	WITH TUMOR	NA	76					NA	Complete Remission/Response			1	76	1	76	NA	NA	1	76		tumor
3836	TCGA-CV-6962-01	TCGA-CV-6962	HNSC	65	MALE	WHITE	Stage IVA	Stage III	Head & Neck Squamous Cell Carcinoma	G2	1999		-24103	Dead	TUMOR FREE	NA	126					NA				1	126	0	126	NA	NA	0	126		tumor
3838	TCGA-CV-7089-01	TCGA-CV-7089	HNSC	74	MALE	WHITE	Stage IVA	Stage IVA	Head & Neck Squamous Cell Carcinoma	G2	2001		-27149	Dead	TUMOR FREE	NA	1972					NA				1	1972	0	1972	NA	NA	0	1972		tumor
3840	TCGA-CV-7090-01	TCGA-CV-7090	HNSC	39	MALE	WHITE	Stage II	Stage II	Head & Neck Squamous Cell Carcinoma	G2	2001		-14515	Alive	TUMOR FREE	5252	NA					NA	Complete Remission/Response			0	5252	0	5252	0	5252	0	5252		tumor
3841	TCGA-CV-7091-01	TCGA-CV-7091	HNSC	54	MALE	WHITE	Stage I	Stage I	Head & Neck Squamous Cell Carcinoma	G3	2001		-19938	Alive	TUMOR FREE	3381	NA					NA				0	3381	0	3381	NA	NA	0	3381		tumor
3843	TCGA-CV-7095-01	TCGA-CV-7095	HNSC	87	FEMALE		Stage II	Stage IVA	Head & Neck Squamous Cell Carcinoma	G2	2001		-32022	Dead	TUMOR FREE	NA	572					NA				1	572	0	572	NA	NA	0	572		tumor
3844	TCGA-CV-7097-01	TCGA-CV-7097	HNSC	53	MALE	WHITE	Stage II	Stage III	Head & Neck Squamous Cell Carcinoma	G3	2002		-19382	Dead	WITH TUMOR	NA	385					NA				1	385	1	385	NA	NA	1	385		tumor
3846	TCGA-CV-7099-01	TCGA-CV-7099	HNSC	85	FEMALE	WHITE	Stage II	Stage II	Head & Neck Squamous Cell Carcinoma	G2	2002		-31134	Dead	TUMOR FREE	NA	243					NA	Complete Remission/Response			1	243	0	243	0	243	0	243		tumor
3847	TCGA-CV-7100-01	TCGA-CV-7100	HNSC	66	MALE	WHITE	Stage III	Stage II	Head & Neck Squamous Cell Carcinoma	G3	2001		-24183	Dead	WITH TUMOR	NA	274					NA				1	274	1	274	NA	NA	1	274		tumor
3848	TCGA-CV-7101-01	TCGA-CV-7101	HNSC	80	MALE	WHITE	Stage II	Stage II	Head & Neck Squamous Cell Carcinoma	G2	1999		-29550	Dead	TUMOR FREE	NA	160					NA				1	160	0	160	NA	NA	0	160		tumor
3850	TCGA-CV-7102-01	TCGA-CV-7102	HNSC	76	FEMALE	WHITE	Stage IVA	Stage III	Head & Neck Squamous Cell Carcinoma	G3	2000		-27805	Dead		NA	56					NA	Complete Remission/Response			1	56	NA	56	NA	NA	0	56		tumor
3851	TCGA-CV-7103-01	TCGA-CV-7103	HNSC	49	MALE	WHITE	Stage IVA	Stage II	Head & Neck Squamous Cell Carcinoma	G2	2000		-18219	Dead	WITH TUMOR	NA	1591					NA				1	1591	1	1591	NA	NA	1	1591		tumor
3853	TCGA-CV-7104-01	TCGA-CV-7104	HNSC	61	FEMALE	WHITE	Stage IVA	Stage IVA	Head & Neck Squamous Cell Carcinoma	G2	2000		-22349	Dead	TUMOR FREE	NA	393					NA	Complete Remission/Response			1	393	0	393	NA	NA	0	393		tumor
3854	TCGA-CV-7177-01	TCGA-CV-7177	HNSC	82	FEMALE	WHITE	Stage II	Stage I	Head & Neck Squamous Cell Carcinoma	G2	1999		-30180	Dead	WITH TUMOR	NA	663					NA				1	663	1	663	NA	NA	1	663		tumor
3856	TCGA-CV-7178-01	TCGA-CV-7178	HNSC	64	FEMALE	WHITE	Stage IVA	Stage IVA	Head & Neck Squamous Cell Carcinoma	G3	2000		-23430	Dead	WITH TUMOR	NA	2166					NA				1	2166	1	2166	NA	NA	1	2166		tumor
3858	TCGA-CV-7180-01	TCGA-CV-7180	HNSC	34	MALE	WHITE	Stage II	Stage II	Head & Neck Squamous Cell Carcinoma	G2	1996		-12523	Dead	WITH TUMOR	NA	327					NA				1	327	1	327	NA	NA	1	327		tumor
3859	TCGA-CV-7183-01	TCGA-CV-7183	HNSC	53	MALE	WHITE	Stage II	Stage II	Head & Neck Squamous Cell Carcinoma	G1	2002		-19358	Alive	TUMOR FREE	3981	NA					NA	Complete Remission/Response			0	3981	0	3981	0	3981	0	3981		tumor
3861	TCGA-CV-7235-01	TCGA-CV-7235	HNSC	67	MALE	WHITE	Stage II	Stage III	Head & Neck Squamous Cell Carcinoma	G3	2007		-24800	Alive	TUMOR FREE	2347	NA					NA	Complete Remission/Response			0	2347	0	2347	0	2347	0	2347		tumor
3863	TCGA-CV-7236-01	TCGA-CV-7236	HNSC	77	FEMALE	WHITE	Stage IVA	Stage IVA	Head & Neck Squamous Cell Carcinoma	G3	2007		-28250	Dead	TUMOR FREE	NA	144					NA				1	144	0	144	NA	NA	0	144		tumor
3864	TCGA-CV-7238-01	TCGA-CV-7238	HNSC	69	FEMALE	WHITE	Stage II	Stage II	Head & Neck Squamous Cell Carcinoma	G2	2007		-25471	Alive	TUMOR FREE	2727	NA					NA	Complete Remission/Response			0	2727	0	2727	0	2727	0	2727		tumor
3866	TCGA-CV-7242-01	TCGA-CV-7242	HNSC	60	FEMALE	WHITE	Stage II	Stage III	Head & Neck Squamous Cell Carcinoma	G2	2008		-22136	Alive	TUMOR FREE	1095	NA					NA				0	1095	0	1095	NA	NA	0	1095		tumor
3868	TCGA-CV-7243-01	TCGA-CV-7243	HNSC	50	MALE	WHITE	Stage III	Stage II	Head & Neck Squamous Cell Carcinoma	G2	2008		-18466	Alive	TUMOR FREE	954	NA					NA				0	954	0	954	NA	NA	0	954		tumor
3869	TCGA-CV-7245-01	TCGA-CV-7245	HNSC	62	MALE	WHITE	Stage IVA	Stage III	Head & Neck Squamous Cell Carcinoma	G2	2009		-22646	Alive	TUMOR FREE	797	NA					NA				0	797	0	797	NA	NA	0	797		tumor
3871	TCGA-CV-7247-01	TCGA-CV-7247	HNSC	55	MALE	WHITE	Stage III	Stage II	Head & Neck Squamous Cell Carcinoma	G2	1995		-20433	Dead	WITH TUMOR	NA	577					NA				1	577	1	577	NA	NA	1	577		tumor
3872	TCGA-CV-7248-01	TCGA-CV-7248	HNSC	63	FEMALE	BLACK OR AFRICAN AMERICAN	Stage IVA	Stage IVA	Head & Neck Squamous Cell Carcinoma	G2	2001		-23082	Dead	TUMOR FREE	NA	521					NA				1	521	0	521	NA	NA	0	521		tumor
3873	TCGA-CV-7250-01	TCGA-CV-7250	HNSC	64	MALE	WHITE	Stage IVA	Stage III	Head & Neck Squamous Cell Carcinoma	G1	2000		-23489	Dead	TUMOR FREE	NA	2900		Distant Metastasis	Distant Metastasis	suprasternal	111	Complete Remission/Response			1	2900	0	2900	NA	NA	1	111		tumor
3875	TCGA-CV-7252-01	TCGA-CV-7252	HNSC	62	FEMALE	BLACK OR AFRICAN AMERICAN	Stage IVA	Stage III	Head & Neck Squamous Cell Carcinoma	G2	1994		-22934	Dead	WITH TUMOR	NA	151					NA	Progressive Disease			1	151	1	151	NA	NA	1	151		tumor
3877	TCGA-CV-7253-01	TCGA-CV-7253	HNSC	58	MALE	BLACK OR AFRICAN AMERICAN	Stage IVA	Stage II	Head & Neck Squamous Cell Carcinoma	G2	1993		-21473	Dead	WITH TUMOR	NA	361					NA	Partial Remission/Response			1	361	1	361	NA	NA	1	361		tumor
3878	TCGA-CV-7254-01	TCGA-CV-7254	HNSC	55	MALE	WHITE	Stage II	Stage II	Head & Neck Squamous Cell Carcinoma	G3	1996		-20306	Dead	WITH TUMOR	NA	1459					NA				1	1459	1	1459	NA	NA	1	1459		tumor
3879	TCGA-CV-7255-01	TCGA-CV-7255	HNSC	32	FEMALE	WHITE	Stage IVA	Stage II	Head & Neck Squamous Cell Carcinoma	G2	1995		-11931	Dead	WITH TUMOR	NA	64					NA	Complete Remission/Response			1	64	1	64	NA	NA	1	64		tumor
3881	TCGA-CV-7261-01	TCGA-CV-7261	HNSC	57	MALE	WHITE	Stage IVA	Stage III	Head & Neck Squamous Cell Carcinoma	G2	2008		-20992	Alive	TUMOR FREE	1512	NA					NA				0	1512	0	1512	NA	NA	0	1512		tumor
3883	TCGA-CV-7263-01	TCGA-CV-7263	HNSC	64	MALE	BLACK OR AFRICAN AMERICAN	Stage II	Stage II	Head & Neck Squamous Cell Carcinoma	G1	1997		-23513	Dead	WITH TUMOR	NA	560					NA				1	560	1	560	NA	NA	1	560		tumor
3885	TCGA-CV-7406-01	TCGA-CV-7406	HNSC	49	MALE	WHITE	Stage II	Stage II	Head & Neck Squamous Cell Carcinoma	GX	1999		-18250	Dead		NA	1748					NA				1	1748	NA	1748	NA	NA	0	1748		tumor
3887	TCGA-CV-7407-01	TCGA-CV-7407	HNSC	67	FEMALE	WHITE	Stage II	Stage II	Head & Neck Squamous Cell Carcinoma	G2	1992		-24475	Dead		NA	1081					NA				1	1081	NA	1081	NA	NA	0	1081		tumor
3888	TCGA-CV-7409-01	TCGA-CV-7409	HNSC	43	MALE	BLACK OR AFRICAN AMERICAN	Stage IVB	Stage IVB	Head & Neck Squamous Cell Carcinoma	G3	1994		-15888	Dead		NA	543					NA	Complete Remission/Response			1	543	NA	543	NA	NA	0	543		tumor
3889	TCGA-CV-7410-01	TCGA-CV-7410	HNSC	61	MALE	WHITE	Stage III	Stage II	Head & Neck Squamous Cell Carcinoma	GX	1993		-22302	Dead	WITH TUMOR	NA	6417					NA				1	6417	1	6417	NA	NA	1	6417		tumor
3890	TCGA-CV-7411-01	TCGA-CV-7411	HNSC	64	FEMALE	WHITE	Stage IVA	Stage IVA	Head & Neck Squamous Cell Carcinoma	G1	1994		-23696	Dead		NA	2717					NA				1	2717	NA	2717	NA	NA	0	2717		tumor
3891	TCGA-CV-7413-01	TCGA-CV-7413	HNSC	74	FEMALE	WHITE	Stage II	Stage II	Head & Neck Squamous Cell Carcinoma	G2	1995		-27231	Dead		NA	294					NA	Complete Remission/Response			1	294	NA	294	0	294	0	294		tumor
3892	TCGA-CV-7414-01	TCGA-CV-7414	HNSC	78	MALE	WHITE	Stage IVA	Stage III	Head & Neck Squamous Cell Carcinoma	G2	1995		-28603	Dead		NA	14					NA	Complete Remission/Response			1	14	NA	14	NA	NA	0	14		tumor
3893	TCGA-CV-7415-01	TCGA-CV-7415	HNSC	60	MALE	WHITE	Stage IVA	Stage III	Head & Neck Squamous Cell Carcinoma	G2	1995		-22062	Dead	WITH TUMOR	NA	695					NA				1	695	1	695	NA	NA	1	695		tumor
3894	TCGA-CV-7416-01	TCGA-CV-7416	HNSC	29	FEMALE	WHITE	Stage IVA	Stage IVA	Head & Neck Squamous Cell Carcinoma	GX	1994		-10936	Dead		NA	763					NA				1	763	NA	763	NA	NA	0	763		tumor
3896	TCGA-CV-7418-01	TCGA-CV-7418	HNSC	62	MALE	BLACK OR AFRICAN AMERICAN	Stage IVA	Stage IVA	Head & Neck Squamous Cell Carcinoma	G2	1996		-22805	Dead	TUMOR FREE	NA	789		Locoregional Recurrence	Hypopharynx	nasopharynx	494	Complete Remission/Response			1	789	0	789	NA	NA	1	494		tumor
3897	TCGA-CV-7421-01	TCGA-CV-7421	HNSC	76	MALE	WHITE	Stage IVA	Stage IVA	Head & Neck Squamous Cell Carcinoma	G2	1997		-27961	Dead		NA	2					NA				1	2	NA	2	NA	NA	0	2		tumor
3898	TCGA-CV-7422-01	TCGA-CV-7422	HNSC	60	FEMALE	WHITE	Stage IVA	Stage IVA	Head & Neck Squamous Cell Carcinoma	G3	1997		-22098	Dead	WITH TUMOR	NA	1037		Locoregional Recurrence	Larynx	tracheal	733	Complete Remission/Response			1	1037	1	1037	NA	NA	1	733		tumor
3899	TCGA-CV-7423-01	TCGA-CV-7423	HNSC	65	MALE	WHITE	Stage II	Stage II	Head & Neck Squamous Cell Carcinoma	G1	1997		-24071	Dead		NA	3059					NA				1	3059	NA	3059	NA	NA	0	3059		tumor
3901	TCGA-CV-7424-01	TCGA-CV-7424	HNSC	67	MALE	ASIAN	Stage IVA	Stage IVA	Head & Neck Squamous Cell Carcinoma	G2	1997		-24775	Dead	WITH TUMOR	NA	453					NA				1	453	1	453	NA	NA	1	453		tumor
3903	TCGA-CV-7425-01	TCGA-CV-7425	HNSC	77	FEMALE	WHITE	Stage III	Stage III	Head & Neck Squamous Cell Carcinoma	G1	2000		-28368	Dead	WITH TUMOR	NA	1718					NA				1	1718	1	1718	NA	NA	1	1718		tumor
3905	TCGA-CV-7427-01	TCGA-CV-7427	HNSC	73	FEMALE	WHITE	Stage II	Stage II	Head & Neck Squamous Cell Carcinoma	G1	1997		-26975	Dead	TUMOR FREE	NA	4760		Locoregional Recurrence	Oral Cavity	Maxilla	3282	Complete Remission/Response			1	4760	0	4760	1	3282	1	3282		tumor
3906	TCGA-CV-7428-01	TCGA-CV-7428	HNSC	47	MALE	WHITE	Stage IVA	Stage IVA	Head & Neck Squamous Cell Carcinoma	G2	1998		-17429	Dead	WITH TUMOR	NA	1671					NA				1	1671	1	1671	NA	NA	1	1671		tumor
3907	TCGA-CV-7429-01	TCGA-CV-7429	HNSC	55	MALE	WHITE	Stage IVA	Stage III	Head & Neck Squamous Cell Carcinoma	G3	1998		-20188	Dead	WITH TUMOR	NA	107					NA	Partial Remission/Response			1	107	1	107	NA	NA	1	107		tumor
3908	TCGA-CV-7430-01	TCGA-CV-7430	HNSC	56	MALE	WHITE	Stage IVA	Stage III	Head & Neck Squamous Cell Carcinoma	G2	1996		-20763	Dead	WITH TUMOR	NA	495					NA				1	495	1	495	NA	NA	1	495		tumor
3909	TCGA-CV-7432-01	TCGA-CV-7432	HNSC	79	MALE	WHITE	Stage II	Stage III	Head & Neck Squamous Cell Carcinoma	G1	1998		-28875	Dead	WITH TUMOR	NA	2570					NA	Complete Remission/Response			1	2570	1	2570	NA	NA	1	2570		tumor
3911	TCGA-CV-7433-01	TCGA-CV-7433	HNSC	49	MALE	WHITE	Stage IVA	Stage IVA	Head & Neck Squamous Cell Carcinoma	G3	1999		-18004	Dead	WITH TUMOR	NA	601		Distant Metastasis	Distant Metastasis	Lt. Deltoid	445	Progressive Disease			1	601	1	601	NA	NA	1	445		tumor
3912	TCGA-CV-7434-01	TCGA-CV-7434	HNSC	64	MALE	WHITE	Stage IVA	Stage III	Head & Neck Squamous Cell Carcinoma	G2	1999		-23465	Dead	TUMOR FREE	NA	218					NA	Complete Remission/Response			1	218	0	218	NA	NA	0	218		tumor
3914	TCGA-CV-7435-01	TCGA-CV-7435	HNSC	57	FEMALE	WHITE	Stage IVA	Stage IVA	Head & Neck Squamous Cell Carcinoma	G2	1999		-21049	Dead	TUMOR FREE	NA	4680					NA	Complete Remission/Response			1	4680	0	4680	NA	NA	0	4680		tumor
3915	TCGA-CV-7437-01	TCGA-CV-7437	HNSC	77	MALE		Stage II	Stage II	Head & Neck Squamous Cell Carcinoma	GX	1996		-28221	Dead	WITH TUMOR	NA	506					NA				1	506	1	506	NA	NA	1	506		tumor
3917	TCGA-CV-7438-01	TCGA-CV-7438	HNSC	87	FEMALE	WHITE	Stage I	Stage II	Head & Neck Squamous Cell Carcinoma	G3	2000		-32021	Dead	WITH TUMOR	NA	194					NA				1	194	1	194	NA	NA	1	194		tumor
3919	TCGA-CV-7440-01	TCGA-CV-7440	HNSC	38	MALE	WHITE	Stage II	Stage II	Head & Neck Squamous Cell Carcinoma	GX	2000		-13992	Dead		NA	675					NA				1	675	NA	675	NA	NA	0	675		tumor
3921	TCGA-CV-7446-01	TCGA-CV-7446	HNSC	66	MALE	WHITE	Stage IVA	Stage II	Head & Neck Squamous Cell Carcinoma	G2	1998		-24170	Dead	WITH TUMOR	NA	1093					NA				1	1093	1	1093	NA	NA	1	1093		tumor
3922	TCGA-CV-7568-01	TCGA-CV-7568	HNSC	48	FEMALE	WHITE	Stage IVA	Stage IVA	Head & Neck Squamous Cell Carcinoma	GX	1995		-17670	Dead		NA	927					NA				1	927	NA	927	NA	NA	0	927		tumor
3923	TCGA-CV-A45O-01	TCGA-CV-A45O	HNSC	57	MALE	WHITE		Stage III	Head & Neck Squamous Cell Carcinoma	G2	1994		-20868	Alive	TUMOR FREE	851	NA					NA				0	851	0	851	NA	NA	0	851		tumor
3924	TCGA-CV-A45P-01	TCGA-CV-A45P	HNSC	82	FEMALE	WHITE	Stage I	Stage II	Head & Neck Squamous Cell Carcinoma	G2	1998		-30297	Alive	WITH TUMOR	639	NA		Locoregional Recurrence	Oral Cavity	Floor of mouth	639	Complete Remission/Response			0	639	0	639	1	639	1	639		tumor
3925	TCGA-CV-A45Q-01	TCGA-CV-A45Q	HNSC	69	FEMALE	WHITE		Stage IVC	Head & Neck Squamous Cell Carcinoma	G1	1995		-25379	Dead	TUMOR FREE	NA	5152					NA	Complete Remission/Response			1	5152	0	5152	NA	NA	0	5152		tumor
3926	TCGA-CV-A45R-01	TCGA-CV-A45R	HNSC	46	MALE	WHITE	Stage III	Stage III	Head & Neck Squamous Cell Carcinoma	G1	1997		-17125	Alive	TUMOR FREE	5480	NA					NA	Complete Remission/Response			0	5480	0	5480	0	5480	0	5480		tumor
3927	TCGA-CV-A45T-01	TCGA-CV-A45T	HNSC	64	FEMALE	WHITE	[Discrepancy]	Stage II	Head & Neck Squamous Cell Carcinoma	G3	1998		-23452	Dead	TUMOR FREE	NA	4856					NA				1	4856	0	4856	NA	NA	0	4856		tumor
3928	TCGA-CV-A45U-01	TCGA-CV-A45U	HNSC	59	MALE	WHITE	Stage IVA	Stage IVA	Head & Neck Squamous Cell Carcinoma	G1	1999		-21746	Dead	WITH TUMOR	NA	1079			Distant Metastasis	pelvis	1064	Complete Remission/Response			1	1079	1	1079	NA	NA	1	1064		tumor
3929	TCGA-CV-A45V-01	TCGA-CV-A45V	HNSC	87	FEMALE	WHITE	Stage IVA	Stage IVA	Head & Neck Squamous Cell Carcinoma	G1	1999		-31936	Dead		NA	32					NA				1	32	NA	32	NA	NA	0	32		tumor
3930	TCGA-CV-A45W-01	TCGA-CV-A45W	HNSC	75	MALE	WHITE	Stage II	Stage III	Head & Neck Squamous Cell Carcinoma	G2	1999		-27743	Dead	TUMOR FREE	NA	1398					NA				1	1398	0	1398	NA	NA	0	1398		tumor
3931	TCGA-CV-A45X-01	TCGA-CV-A45X	HNSC	47	MALE	WHITE	Stage IVA	Stage IVA	Head & Neck Squamous Cell Carcinoma	G2	2000		-17464	Dead	TUMOR FREE	NA	198					NA	Complete Remission/Response			1	198	0	198	NA	NA	0	198		tumor
3932	TCGA-CV-A45Y-01	TCGA-CV-A45Y	HNSC	61	MALE	AMERICAN INDIAN OR ALASKA NATIVE	Stage IVA	Stage IVA	Head & Neck Squamous Cell Carcinoma	G3	2000		-22442	Dead	TUMOR FREE	NA	2703				R. Lung	2318	Complete Remission/Response			1	2703	0	2703	NA	NA	1	2318		tumor
3933	TCGA-CV-A45Z-01	TCGA-CV-A45Z	HNSC	75	MALE	WHITE	[Discrepancy]	Stage II	Head & Neck Squamous Cell Carcinoma	G3	2000		-27397	Dead	WITH TUMOR	NA	1466					NA				1	1466	1	1466	NA	NA	1	1466		tumor
3934	TCGA-CV-A460-01	TCGA-CV-A460	HNSC	72	MALE	WHITE	[Discrepancy]	Stage IVA	Head & Neck Squamous Cell Carcinoma	G3	2001		-26539	Dead	[Discrepancy]	NA	1838		New Primary Tumor		mediastinum	1425	Complete Remission/Response			1	1838	NA	1838	NA	NA	1	1425		tumor
3935	TCGA-CV-A461-01	TCGA-CV-A461	HNSC	65	MALE	WHITE		Stage III	Head & Neck Squamous Cell Carcinoma	G2	2004		-23955	Dead	TUMOR FREE	NA	2064					NA	Complete Remission/Response			1	2064	0	2064	0	2064	0	2064		tumor
3936	TCGA-CV-A463-01	TCGA-CV-A463	HNSC	82	FEMALE	WHITE	Stage IVA	Stage IVA	Head & Neck Squamous Cell Carcinoma	G2	2007		-30095	Dead	TUMOR FREE	NA	23					NA	Complete Remission/Response			1	23	0	23	NA	NA	0	23		tumor
3937	TCGA-CV-A464-01	TCGA-CV-A464	HNSC	48	MALE	WHITE	Stage III	Stage IVA	Head & Neck Squamous Cell Carcinoma	G2	2008		-17669	Alive	TUMOR FREE	1722	NA		Locoregional Disease		pterygoid	28	Complete Remission/Response			0	1722	0	1722	NA	NA	1	28		tumor
3938	TCGA-CV-A465-01	TCGA-CV-A465	HNSC	24	MALE	WHITE	Stage III	Stage II	Head & Neck Squamous Cell Carcinoma	G1	2008		-9015	Dead	TUMOR FREE	NA	215					NA	Complete Remission/Response			1	215	0	215	0	215	0	215		tumor
3939	TCGA-CV-A468-01	TCGA-CV-A468	HNSC	42	MALE		Stage IVA	Stage III	Head & Neck Squamous Cell Carcinoma	G2	2001		-15372	Dead	TUMOR FREE	NA	464					NA	Complete Remission/Response			1	464	0	464	NA	NA	0	464		tumor
3940	TCGA-CV-A6JD-01	TCGA-CV-A6JD	HNSC	82	FEMALE	WHITE		Stage IVA	Head & Neck Squamous Cell Carcinoma	G3	2012		-29988	Dead	TUMOR FREE	NA	182					NA	Complete Remission/Response			1	182	0	182	NA	NA	0	182		tumor
3941	TCGA-CV-A6JE-01	TCGA-CV-A6JE	HNSC	78	MALE	WHITE		Stage II	Head & Neck Squamous Cell Carcinoma	G2	2011		-28658	Alive	TUMOR FREE	1075	NA					NA	Complete Remission/Response			0	1075	0	1075	0	1075	0	1075		tumor
3942	TCGA-CV-A6JM-01	TCGA-CV-A6JM	HNSC	85	MALE	WHITE		Stage IVA	Head & Neck Squamous Cell Carcinoma	G2	2011		-31147	Dead	TUMOR FREE	NA	194		Locoregional Recurrence	Oropharynx		107	Complete Remission/Response			1	194	0	194	NA	NA	1	107		tumor
3943	TCGA-CV-A6JN-01	TCGA-CV-A6JN	HNSC	53	MALE	WHITE		Stage II	Head & Neck Squamous Cell Carcinoma	G1	2011		-19635	Alive	TUMOR FREE	906	NA					NA	Complete Remission/Response			0	906	0	906	0	906	0	906		tumor
3944	TCGA-CV-A6JO-01	TCGA-CV-A6JO	HNSC	69	MALE	WHITE	Stage IVA	Stage IVA	Head & Neck Squamous Cell Carcinoma	G2	2011		-25377	Dead	WITH TUMOR	NA	197			Oral Cavity	submandibular	127	Progressive Disease			1	197	1	197	NA	NA	1	127		tumor
3945	TCGA-CV-A6JT-01	TCGA-CV-A6JT	HNSC	65	MALE	WHITE	Stage II	Stage II	Head & Neck Squamous Cell Carcinoma	G2	2011		-23806	Alive	TUMOR FREE	852	NA					NA	Complete Remission/Response			0	852	0	852	0	852	0	852		tumor
3946	TCGA-CV-A6JU-01	TCGA-CV-A6JU	HNSC	61	FEMALE	WHITE	Stage IVB	Stage IVA	Head & Neck Squamous Cell Carcinoma	G2	2011		-22591	Alive	TUMOR FREE	110	NA					NA	Complete Remission/Response			0	110	0	110	NA	NA	0	110		tumor
3947	TCGA-CV-A6JY-01	TCGA-CV-A6JY	HNSC	69	MALE	WHITE	Stage IVA	Stage IVA	Head & Neck Squamous Cell Carcinoma	G1	2011		-25321	Alive	TUMOR FREE	646	NA					NA	Complete Remission/Response			0	646	0	646	NA	NA	0	646		tumor
3948	TCGA-CV-A6JZ-01	TCGA-CV-A6JZ	HNSC	68	MALE	WHITE	Stage II	Stage IVA	Head & Neck Squamous Cell Carcinoma	G2	2011		-25182	Alive	WITH TUMOR	714	NA		Locoregional Recurrence	Oral Cavity	submandibular	393	Complete Remission/Response			0	714	0	714	NA	NA	1	393		tumor
3949	TCGA-CV-A6K0-01	TCGA-CV-A6K0	HNSC	58	MALE	WHITE	Stage I	Stage II	Head & Neck Squamous Cell Carcinoma	G3	2011		-21488	Alive	TUMOR FREE	606	NA			Cervical Lymph Nodes	neck	146	Complete Remission/Response			0	606	0	606	1	146	1	146		tumor
3950	TCGA-CV-A6K1-01	TCGA-CV-A6K1	HNSC	65	MALE	WHITE	Stage IVA	Stage IVA	Head & Neck Squamous Cell Carcinoma	G2	2011		-23848	Alive	TUMOR FREE	685	NA		New Primary Tumor	Oral Cavity	Tonsil	401	Complete Remission/Response			0	685	0	685	NA	NA	1	401		tumor
3951	TCGA-CV-A6K2-01	TCGA-CV-A6K2	HNSC	79	MALE	WHITE	Stage IVA	Stage II	Head & Neck Squamous Cell Carcinoma	G1	2011		-29114	Dead	WITH TUMOR	NA	317		Locoregional Recurrence		Infratemporal fossa	134	Progressive Disease			1	317	1	317	NA	NA	1	134		tumor
3952	TCGA-CX-7082-01	TCGA-CX-7082	HNSC	82	MALE	WHITE	Stage IVA	Stage II	Head & Neck Squamous Cell Carcinoma	G2	2010		-30174	Dead	TUMOR FREE	NA	11					NA	Complete Remission/Response			1	11	0	11	NA	NA	0	11		tumor
3953	TCGA-CX-7085-01	TCGA-CX-7085	HNSC	77	FEMALE	WHITE	Stage I	Stage III	Head & Neck Squamous Cell Carcinoma	G2	2010		-28221	Alive	WITH TUMOR	321	NA		Locoregional Recurrence	Oropharynx	Submandibular gland	92	Complete Remission/Response			0	321	0	321	1	92	1	92		tumor
3954	TCGA-CX-7086-01	TCGA-CX-7086	HNSC	53	MALE	BLACK OR AFRICAN AMERICAN	Stage III	Stage IVA	Head & Neck Squamous Cell Carcinoma	G2	2011		-19434	Alive	TUMOR FREE	573	NA					NA	Complete Remission/Response			0	573	0	573	NA	NA	0	573		tumor
3955	TCGA-CX-7219-01	TCGA-CX-7219	HNSC	47	MALE	BLACK OR AFRICAN AMERICAN	Stage IVA	Stage IVA	Head & Neck Squamous Cell Carcinoma	G2	2009		-17222	Alive	TUMOR FREE	1045	NA					NA	Complete Remission/Response			0	1045	0	1045	NA	NA	0	1045		tumor
3956	TCGA-CX-A4AQ-01	TCGA-CX-A4AQ	HNSC	56	MALE	WHITE	Stage IVA	Stage IVA	Head & Neck Squamous Cell Carcinoma	G3	2008		-20709	Alive	TUMOR FREE	1555	NA					NA	Complete Remission/Response			0	1555	0	1555	NA	NA	0	1555		tumor
3957	TCGA-D6-6515-01	TCGA-D6-6515	HNSC	82	FEMALE	WHITE	Stage II	Stage II	Head & Neck Squamous Cell Carcinoma	G3	2010		-30099	Dead	TUMOR FREE	NA	403			Cervical Lymph Nodes		195	Complete Remission/Response			1	403	0	403	1	195	1	195		tumor
3958	TCGA-D6-6516-01	TCGA-D6-6516	HNSC	69	MALE	WHITE	Stage I	Stage III	Head & Neck Squamous Cell Carcinoma	G2	2010		-25242	Alive	TUMOR FREE	773	NA					NA	Complete Remission/Response			0	773	0	773	0	773	0	773		tumor
3959	TCGA-D6-6517-01	TCGA-D6-6517	HNSC	59	MALE	WHITE	Stage III	Stage III	Head & Neck Squamous Cell Carcinoma	G2	2010		-21791	Alive	WITH TUMOR	292	NA			Distant Metastasis	tracheostoma	161	Progressive Disease			0	292	0	292	NA	NA	1	161		tumor
3960	TCGA-D6-6823-01	TCGA-D6-6823	HNSC	50	MALE	WHITE	Stage II	Stage III	Head & Neck Squamous Cell Carcinoma	G2	2010		-18611	Alive	TUMOR FREE	701	NA					NA	Complete Remission/Response			0	701	0	701	0	701	0	701		tumor
3961	TCGA-D6-6824-01	TCGA-D6-6824	HNSC	61	MALE	WHITE	Stage IVA	Stage IVA	Head & Neck Squamous Cell Carcinoma	G2	2010		-22633	Alive	TUMOR FREE	77	NA					NA	Complete Remission/Response			0	77	0	77	NA	NA	0	77		tumor
3962	TCGA-D6-6825-01	TCGA-D6-6825	HNSC	73	MALE	WHITE	Stage I	Stage III	Head & Neck Squamous Cell Carcinoma	G2	2011		-26976	Alive	TUMOR FREE	491	NA					NA	Complete Remission/Response			0	491	0	491	0	491	0	491		tumor
3963	TCGA-D6-6826-01	TCGA-D6-6826	HNSC	64	FEMALE	WHITE	Stage IVA	Stage IVA	Head & Neck Squamous Cell Carcinoma	G2	2011		-23722	Dead	TUMOR FREE	NA	348					NA	Complete Remission/Response			1	348	0	348	NA	NA	0	348		tumor
3964	TCGA-D6-6827-01	TCGA-D6-6827	HNSC	55	FEMALE	WHITE	Stage I	Stage III	Head & Neck Squamous Cell Carcinoma	G3	2011		-20175	Alive	TUMOR FREE	568	NA					NA	Complete Remission/Response			0	568	0	568	0	568	0	568		tumor
3965	TCGA-D6-8568-01	TCGA-D6-8568	HNSC	62	MALE	WHITE	Stage II	Stage II	Head & Neck Squamous Cell Carcinoma	G2	2012		-22796	Alive	TUMOR FREE	759	NA					NA	Stable Disease			0	759	0	759	NA	NA	0	759		tumor
3966	TCGA-D6-8569-01	TCGA-D6-8569	HNSC	52	MALE	WHITE	Stage II	Stage II	Head & Neck Squamous Cell Carcinoma	G2	2012		-19212	Alive	TUMOR FREE	770	NA					NA	Stable Disease			0	770	0	770	NA	NA	0	770		tumor
3967	TCGA-D6-A4Z9-01	TCGA-D6-A4Z9	HNSC	59	MALE	WHITE	Stage IVA	Stage IVA	Head & Neck Squamous Cell Carcinoma	G2	2012		-21659	Alive	TUMOR FREE	539	NA					NA	Complete Remission/Response			0	539	0	539	NA	NA	0	539		tumor
3968	TCGA-D6-A4ZB-01	TCGA-D6-A4ZB	HNSC	61	MALE	WHITE	Stage III	Stage III	Head & Neck Squamous Cell Carcinoma	G2	2012		-22455	Alive	TUMOR FREE	376	NA					NA	Complete Remission/Response			0	376	0	376	0	376	0	376		tumor
3969	TCGA-D6-A6EK-01	TCGA-D6-A6EK	HNSC	67	MALE	WHITE	Stage III	Stage IVA	Head & Neck Squamous Cell Carcinoma	G1	2012		-24558	Alive	TUMOR FREE	875	NA					NA	Partial Remission/Response			0	875	0	875	NA	NA	0	875		tumor
3970	TCGA-D6-A6EM-01	TCGA-D6-A6EM	HNSC	65	FEMALE	WHITE	Stage III	Stage III	Head & Neck Squamous Cell Carcinoma	G2	2012		-23865	Alive	WITH TUMOR	232	NA			Oral Cavity	oral tongue	232	Complete Remission/Response			0	232	0	232	1	232	1	232		tumor
3971	TCGA-D6-A6EN-01	TCGA-D6-A6EN	HNSC	71	MALE	WHITE	Stage III	Stage III	Head & Neck Squamous Cell Carcinoma	G3	2013		-26294	Alive	TUMOR FREE	687	NA					NA	Complete Remission/Response			0	687	0	687	0	687	0	687		tumor
3972	TCGA-D6-A6EO-01	TCGA-D6-A6EO	HNSC	44	MALE	WHITE	Stage IVA	Stage IVA	Head & Neck Squamous Cell Carcinoma	G2	2013		-16185	Alive	TUMOR FREE	759	NA					NA	Stable Disease			0	759	0	759	NA	NA	0	759		tumor
3973	TCGA-D6-A6EP-01	TCGA-D6-A6EP	HNSC	62	MALE	WHITE	Stage III	Stage III	Head & Neck Squamous Cell Carcinoma	G3	2013		-22674	Alive	TUMOR FREE	424	NA					NA	Complete Remission/Response			0	424	0	424	0	424	0	424		tumor
3974	TCGA-D6-A6EQ-01	TCGA-D6-A6EQ	HNSC	57	MALE	WHITE	Stage IVA	Stage IVA	Head & Neck Squamous Cell Carcinoma	G3	2013		-20876	Alive	TUMOR FREE	368	NA					NA	Complete Remission/Response			0	368	0	368	NA	NA	0	368		tumor
3975	TCGA-D6-A6ES-01	TCGA-D6-A6ES	HNSC	50	MALE	WHITE	Stage IVA	Stage IVA	Head & Neck Squamous Cell Carcinoma	G2	2013		-18408	Alive	TUMOR FREE	389	NA					NA	Complete Remission/Response			0	389	0	389	NA	NA	0	389		tumor
3976	TCGA-D6-A74Q-01	TCGA-D6-A74Q	HNSC	67	MALE	WHITE	Stage IVA	Stage IVA	Head & Neck Squamous Cell Carcinoma	G3	2013		-24702	Alive	TUMOR FREE	710	NA					NA	Complete Remission/Response			0	710	0	710	NA	NA	0	710		tumor
3977	TCGA-DQ-5624-01	TCGA-DQ-5624	HNSC	43	FEMALE	WHITE		Stage IVA	Head & Neck Squamous Cell Carcinoma	G2	2007		-15867	Alive	TUMOR FREE	1778	NA					NA	Complete Remission/Response			0	1778	0	1778	NA	NA	0	1778		tumor
3978	TCGA-DQ-5625-01	TCGA-DQ-5625	HNSC	52	FEMALE	WHITE		Stage II	Head & Neck Squamous Cell Carcinoma	G2	2008		-19211	Dead	TUMOR FREE	NA	1133			Oral Cavity		1058	Complete Remission/Response			1	1133	0	1133	1	1058	1	1058		tumor
3979	TCGA-DQ-5629-01	TCGA-DQ-5629	HNSC	64	MALE	WHITE		Stage IVA	Head & Neck Squamous Cell Carcinoma	G2	2009		-23550	Dead	TUMOR FREE	NA	941					NA	Complete Remission/Response			1	941	0	941	NA	NA	0	941		tumor
3980	TCGA-DQ-5630-01	TCGA-DQ-5630	HNSC	73	MALE	WHITE		Stage III	Head & Neck Squamous Cell Carcinoma	G2	2009		-26855	Alive	TUMOR FREE	1030	NA					NA	Complete Remission/Response			0	1030	0	1030	0	1030	0	1030		tumor
3981	TCGA-DQ-5631-01	TCGA-DQ-5631	HNSC	52	MALE	WHITE		Stage IVA	Head & Neck Squamous Cell Carcinoma	G3	2009		-19172	Dead	WITH TUMOR	548	548			Distant Metastasis	Lung	447	Complete Remission/Response			1	548	1	548	NA	NA	1	447		tumor
3982	TCGA-DQ-7588-01	TCGA-DQ-7588	HNSC	66	MALE	WHITE		Stage III	Head & Neck Squamous Cell Carcinoma	G3	2010		-24106	Dead	WITH TUMOR	NA	427			Oral Cavity		79	Persistent Disease			1	427	1	427	NA	NA	1	79		tumor
3983	TCGA-DQ-7589-01	TCGA-DQ-7589	HNSC	70	MALE	WHITE		Stage IVC	Head & Neck Squamous Cell Carcinoma	G4	2010		-25606	Alive	TUMOR FREE	1409	NA					NA	Complete Remission/Response			0	1409	0	1409	NA	NA	0	1409		tumor
3984	TCGA-DQ-7590-01	TCGA-DQ-7590	HNSC	51	MALE	WHITE		Stage IVA	Head & Neck Squamous Cell Carcinoma	G4	2010		-18718	Alive	TUMOR FREE	1413	NA					NA	Complete Remission/Response			0	1413	0	1413	NA	NA	0	1413		tumor
3985	TCGA-DQ-7591-01	TCGA-DQ-7591	HNSC	62	MALE	WHITE		Stage IVA	Head & Neck Squamous Cell Carcinoma	G4	2011		-22798	Alive	TUMOR FREE	622	NA					NA	Complete Remission/Response			0	622	0	622	NA	NA	0	622		tumor
3986	TCGA-DQ-7592-01	TCGA-DQ-7592	HNSC	57	MALE	AMERICAN INDIAN OR ALASKA NATIVE		Stage IVA	Head & Neck Squamous Cell Carcinoma	G2	2011		-21041	Alive	TUMOR FREE	1143	NA					NA	Complete Remission/Response			0	1143	0	1143	NA	NA	0	1143		tumor
3987	TCGA-DQ-7593-01	TCGA-DQ-7593	HNSC	58	MALE	WHITE		Stage IVA	Head & Neck Squamous Cell Carcinoma	G4	2011		-21439	Alive	TUMOR FREE	1224	NA					NA	Complete Remission/Response			0	1224	0	1224	NA	NA	0	1224		tumor
3988	TCGA-DQ-7594-01	TCGA-DQ-7594	HNSC	47	MALE	WHITE		Stage IVB	Head & Neck Squamous Cell Carcinoma	G4	2011		-17471	Alive	TUMOR FREE	1218	NA		New Primary Tumor	Oral Cavity	mandibular alveolus	1084	Complete Remission/Response			0	1218	0	1218	NA	NA	1	1084		tumor
3989	TCGA-DQ-7595-01	TCGA-DQ-7595	HNSC	53	MALE	WHITE		Stage II	Head & Neck Squamous Cell Carcinoma	G3	2011		-19530	Alive	TUMOR FREE	1190	NA					NA	Complete Remission/Response			0	1190	0	1190	0	1190	0	1190		tumor
3990	TCGA-DQ-7596-01	TCGA-DQ-7596	HNSC	48	MALE	WHITE		Stage IVA	Head & Neck Squamous Cell Carcinoma	G4	2011		-17846	Alive	TUMOR FREE	1265	NA			Cervical Lymph Nodes		137	Persistent Disease			0	1265	0	1265	NA	NA	1	137		tumor
3991	TCGA-F7-7848-01	TCGA-F7-7848	HNSC	47	MALE	WHITE	Stage IVA	Stage IVA	Head & Neck Squamous Cell Carcinoma	G2	2011		-17251	Alive	TUMOR FREE	1131	NA					NA	Complete Remission/Response			0	1131	0	1131	NA	NA	0	1131		tumor
3992	TCGA-F7-8298-01	TCGA-F7-8298	HNSC	58	MALE	WHITE	Stage I	Stage I	Head & Neck Squamous Cell Carcinoma	G1	2011		-21445	Alive	TUMOR FREE	995	NA					NA	Complete Remission/Response			0	995	0	995	0	995	0	995		tumor
3993	TCGA-F7-8489-01	TCGA-F7-8489	HNSC	48	MALE	WHITE	Stage II	Stage II	Head & Neck Squamous Cell Carcinoma	G1	2012		-17873	Alive	TUMOR FREE	658	NA					NA	Complete Remission/Response			0	658	0	658	0	658	0	658		tumor
3994	TCGA-F7-A50G-01	TCGA-F7-A50G	HNSC	66	MALE	WHITE	Stage III		Head & Neck Squamous Cell Carcinoma	G1	2012		-24285	Alive	TUMOR FREE	616	NA					NA	Complete Remission/Response			0	616	0	616	0	616	0	616		tumor
3995	TCGA-F7-A50I-01	TCGA-F7-A50I	HNSC	72	MALE	WHITE	Stage IVA		Head & Neck Squamous Cell Carcinoma	G2	2011		-26373	Alive	TUMOR FREE	92	NA					NA				0	92	0	92	NA	NA	0	92		tumor
3996	TCGA-F7-A50J-01	TCGA-F7-A50J	HNSC	67	FEMALE	WHITE	Stage III		Head & Neck Squamous Cell Carcinoma	G2	2011		-24758	Alive	TUMOR FREE	947	NA					NA	Complete Remission/Response			0	947	0	947	0	947	0	947		tumor
3997	TCGA-F7-A61S-01	TCGA-F7-A61S	HNSC	62	MALE	WHITE	Stage III		Head & Neck Squamous Cell Carcinoma	G1	2012		-22655	Alive	TUMOR FREE	576	NA		Locoregional Recurrence	Cervical Lymph Nodes		213	Complete Remission/Response			0	576	0	576	1	213	1	213		tumor
3998	TCGA-F7-A61V-01	TCGA-F7-A61V	HNSC	54	MALE	WHITE	Stage II		Head & Neck Squamous Cell Carcinoma	G1	2012		-19857	Alive	TUMOR FREE	759	NA					NA	Complete Remission/Response			0	759	0	759	0	759	0	759		tumor
3999	TCGA-F7-A61W-01	TCGA-F7-A61W	HNSC	51	MALE	ASIAN	Stage IVA		Head & Neck Squamous Cell Carcinoma	G2	2012		-18879	Alive	TUMOR FREE	14	NA					NA	[Unknown]			0	14	0	14	NA	NA	0	14		tumor
4000	TCGA-F7-A620-01	TCGA-F7-A620	HNSC	47	MALE	WHITE	Stage III		Head & Neck Squamous Cell Carcinoma	G1	2012		-17475	Alive	TUMOR FREE	543	NA					NA	Complete Remission/Response			0	543	0	543	0	543	0	543		tumor
4001	TCGA-F7-A622-01	TCGA-F7-A622	HNSC	75	MALE	WHITE	Stage III		Head & Neck Squamous Cell Carcinoma	G1	2012		-27456	Dead	WITH TUMOR	NA	359					NA	Complete Remission/Response			1	359	1	359	NA	NA	1	359		tumor
4002	TCGA-F7-A623-01	TCGA-F7-A623	HNSC	70	MALE	WHITE	Stage IVA		Head & Neck Squamous Cell Carcinoma	G1	2012		-25592	Alive	TUMOR FREE	616	NA					NA	Complete Remission/Response			0	616	0	616	NA	NA	0	616		tumor
4003	TCGA-F7-A624-01	TCGA-F7-A624	HNSC	73	MALE	WHITE	Stage II		Head & Neck Squamous Cell Carcinoma	G3	2012		-26667	Alive	TUMOR FREE	378	NA					NA	Complete Remission/Response			0	378	0	378	0	378	0	378		tumor
4004	TCGA-H7-7774-01	TCGA-H7-7774	HNSC	75	FEMALE	WHITE	Stage IVA	Stage III	Head & Neck Squamous Cell Carcinoma	G2	2011		-27519	Alive	TUMOR FREE	407	NA		New Primary Tumor	Oral Cavity	hard palate (right)	252	Complete Remission/Response			0	407	0	407	NA	NA	1	252		tumor
4005	TCGA-H7-8501-01	TCGA-H7-8501	HNSC	54	MALE	WHITE	Stage IVA	Stage IVA	Head & Neck Squamous Cell Carcinoma	GX	2012		-19808	Alive	TUMOR FREE	461	NA					NA	Complete Remission/Response			0	461	0	461	NA	NA	0	461		tumor
4006	TCGA-H7-8502-01	TCGA-H7-8502	HNSC	50	MALE	WHITE	Stage IVA	Stage IVA	Head & Neck Squamous Cell Carcinoma	G2	2012		-18286	Alive	TUMOR FREE	458	NA					NA	Complete Remission/Response			0	458	0	458	NA	NA	0	458		tumor
4007	TCGA-H7-A6C4-01	TCGA-H7-A6C4	HNSC	35	FEMALE	WHITE	Stage IVA	Stage III	Head & Neck Squamous Cell Carcinoma	G2	2012		-13137	Alive	TUMOR FREE	414	NA		Locoregional Recurrence	Distant Metastasis	stoma site	235	Complete Remission/Response			0	414	0	414	NA	NA	1	235		tumor
4009	TCGA-H7-A6C5-01	TCGA-H7-A6C5	HNSC	65	MALE	WHITE	Stage II	Stage III	Head & Neck Squamous Cell Carcinoma	G2	2012		-23808	Alive	TUMOR FREE	642	NA					NA	Complete Remission/Response			0	642	0	642	0	642	0	642		tumor
4011	TCGA-H7-A76A-01	TCGA-H7-A76A	HNSC	57	MALE	WHITE		Stage IVA	Head & Neck Squamous Cell Carcinoma	G2	2013		-20946	Alive	TUMOR FREE	637	NA					NA	Complete Remission/Response			0	637	0	637	NA	NA	0	637		tumor
4012	TCGA-HD-7229-01	TCGA-HD-7229	HNSC	60	MALE	WHITE	Stage IVA	Stage IVA	Head & Neck Squamous Cell Carcinoma	G3	2011		-22076	Alive	WITH TUMOR	1027	NA		Locoregional Recurrence	Larynx		162	Progressive Disease			0	1027	0	1027	NA	NA	1	162		tumor
4013	TCGA-HD-7753-01	TCGA-HD-7753	HNSC	62	MALE	BLACK OR AFRICAN AMERICAN	Stage I	Stage II	Head & Neck Squamous Cell Carcinoma	G2	2011		-22774	Alive	TUMOR FREE	866	NA					NA	Complete Remission/Response			0	866	0	866	0	866	0	866		tumor
4014	TCGA-HD-7754-01	TCGA-HD-7754	HNSC	69	MALE	WHITE	Stage IVA	Stage IVA	Head & Neck Squamous Cell Carcinoma	G1	2011		-25365	Alive	TUMOR FREE	783	NA					NA	Complete Remission/Response			0	783	0	783	NA	NA	0	783		tumor
4015	TCGA-HD-7831-01	TCGA-HD-7831	HNSC	74	MALE	WHITE	Stage IVA	Stage III	Head & Neck Squamous Cell Carcinoma	G2	2011		-27334	Alive	WITH TUMOR	667	NA		Distant Metastasis	Distant Metastasis	Lung	667	Complete Remission/Response			0	667	0	667	NA	NA	1	667		tumor
4016	TCGA-HD-7832-01	TCGA-HD-7832	HNSC	52	MALE	WHITE	Stage IVA	Stage IVA	Head & Neck Squamous Cell Carcinoma	G2	2011		-19192	Alive	TUMOR FREE	836	NA					NA	Complete Remission/Response			0	836	0	836	NA	NA	0	836		tumor
4017	TCGA-HD-7917-01	TCGA-HD-7917	HNSC	62	MALE	WHITE	Stage II	Stage II	Head & Neck Squamous Cell Carcinoma	G1	2011		-22979	Dead	TUMOR FREE	NA	836					NA	Complete Remission/Response			1	836	0	836	0	836	0	836		tumor
4018	TCGA-HD-8224-01	TCGA-HD-8224	HNSC	63	MALE	WHITE	Stage IVA	Stage III	Head & Neck Squamous Cell Carcinoma	G3	2011		-23069	Dead	WITH TUMOR	NA	446		Distant Metastasis	Distant Metastasis	Lung	171	Progressive Disease			1	446	1	446	NA	NA	1	171		tumor
4019	TCGA-HD-8314-01	TCGA-HD-8314	HNSC	58	MALE	WHITE	Stage III	Stage III	Head & Neck Squamous Cell Carcinoma Basaloid Type	G4	2012		-21517	Alive	TUMOR FREE	670	NA					NA	Complete Remission/Response			0	670	0	670	0	670	0	670		tumor
4020	TCGA-HD-8634-01	TCGA-HD-8634	HNSC	51	FEMALE	WHITE	Stage I	Stage I	Head & Neck Squamous Cell Carcinoma	G2	2012		-18718	Dead	TUMOR FREE	NA	385					NA	Complete Remission/Response			1	385	0	385	0	385	0	385		tumor
4021	TCGA-HD-8635-01	TCGA-HD-8635	HNSC	61	FEMALE	WHITE	Stage III	Stage III	Head & Neck Squamous Cell Carcinoma	G2	2012		-22340	Alive	TUMOR FREE	695	NA					NA	Complete Remission/Response			0	695	0	695	0	695	0	695		tumor
4023	TCGA-HD-A4C1-01	TCGA-HD-A4C1	HNSC	41	FEMALE	BLACK OR AFRICAN AMERICAN	Stage IVA	Stage IVA	Head & Neck Squamous Cell Carcinoma	G1	2012		-15096	Alive		11	NA					NA				0	11	0	11	NA	NA	0	11		tumor
4024	TCGA-HD-A633-01	TCGA-HD-A633	HNSC	74	MALE	WHITE	Stage IVA	Stage IVA	Head & Neck Squamous Cell Carcinoma	G2	2012		-27057	Alive	WITH TUMOR	421	NA		Locoregional Recurrence	Oral Cavity	Buccal Space & Infratemporal Fossa	419	Complete Remission/Response			0	421	0	421	NA	NA	1	419		tumor
4025	TCGA-HD-A634-01	TCGA-HD-A634	HNSC	56	MALE	WHITE	Stage IVA	Stage III	Head & Neck Squamous Cell Carcinoma	G3	2013		-20810	Dead	WITH TUMOR	NA	130					NA	[Unknown]			1	130	1	130	NA	NA	1	130		tumor
4026	TCGA-HD-A6HZ-01	TCGA-HD-A6HZ	HNSC	79	FEMALE	WHITE	Stage III	Stage II	Head & Neck Squamous Cell Carcinoma	G2	2012		-29045	Alive	TUMOR FREE	111	NA					NA	[Unknown]			0	111	0	111	NA	NA	0	111		tumor
4028	TCGA-HD-A6I0-01	TCGA-HD-A6I0	HNSC	56	MALE	WHITE	Stage IVA	Stage III	Head & Neck Squamous Cell Carcinoma	G1	2013		-20491	Alive	TUMOR FREE	210	NA					NA	Complete Remission/Response			0	210	0	210	NA	NA	0	210		tumor
4030	TCGA-HL-7533-01	TCGA-HL-7533	HNSC	65	MALE	WHITE		Stage IVA	Head & Neck Squamous Cell Carcinoma	G3	2008		-23950	Alive	TUMOR FREE	1057	NA					NA	Complete Remission/Response			0	1057	0	1057	NA	NA	0	1057		tumor
4031	TCGA-IQ-7630-01	TCGA-IQ-7630	HNSC	49	MALE	WHITE	Stage II	Stage III	Head & Neck Squamous Cell Carcinoma	G3	2011		-18131	Alive	TUMOR FREE	485	NA					NA	Complete Remission/Response			0	485	0	485	0	485	0	485		tumor
4032	TCGA-IQ-7631-01	TCGA-IQ-7631	HNSC	60	FEMALE	WHITE	Stage II	Stage II	Head & Neck Squamous Cell Carcinoma	G1	2011		-22151	Alive	TUMOR FREE	1172	NA					NA	Complete Remission/Response			0	1172	0	1172	0	1172	0	1172		tumor
4033	TCGA-IQ-7632-01	TCGA-IQ-7632	HNSC	68	FEMALE	WHITE	Stage IVA	Stage IVA	Head & Neck Squamous Cell Carcinoma	G1	2011		-24986	Alive	TUMOR FREE	441	NA					NA	Complete Remission/Response			0	441	0	441	NA	NA	0	441		tumor
4034	TCGA-IQ-A61E-01	TCGA-IQ-A61E	HNSC	55	FEMALE	WHITE	Stage III	Stage III	Head & Neck Squamous Cell Carcinoma	G2	2011		-20417	Alive	TUMOR FREE	1147	NA					NA	Complete Remission/Response			0	1147	0	1147	0	1147	0	1147		tumor
4035	TCGA-IQ-A61G-01	TCGA-IQ-A61G	HNSC	57	MALE	WHITE	Stage IVA	Stage IVA	Head & Neck Squamous Cell Carcinoma	G2	2012		-21066	Alive	WITH TUMOR	360	NA			Oral Cavity		249	Progressive Disease			0	360	0	360	NA	NA	1	249		tumor
4036	TCGA-IQ-A61H-01	TCGA-IQ-A61H	HNSC	76	MALE	WHITE	Stage II	Stage II	Head & Neck Squamous Cell Carcinoma	G2	2012		-27990	Alive	TUMOR FREE	1138	NA					NA	Complete Remission/Response			0	1138	0	1138	0	1138	0	1138		tumor
4037	TCGA-IQ-A61I-01	TCGA-IQ-A61I	HNSC	63	MALE	BLACK OR AFRICAN AMERICAN	Stage IVA	Stage IVA	Head & Neck Squamous Cell Carcinoma	G3	2012		-23035	Dead	TUMOR FREE	NA	2					NA	Complete Remission/Response			1	2	0	2	NA	NA	0	2		tumor
4038	TCGA-IQ-A61J-01	TCGA-IQ-A61J	HNSC	54	MALE	WHITE	Stage IVA	Stage IVA	Head & Neck Squamous Cell Carcinoma	G1	2012		-19913	Alive	TUMOR FREE	1021	NA					NA	Complete Remission/Response			0	1021	0	1021	NA	NA	0	1021		tumor
4039	TCGA-IQ-A61K-01	TCGA-IQ-A61K	HNSC	70	FEMALE	WHITE	Stage IVA	Stage IVA	Head & Neck Squamous Cell Carcinoma	G2	2012		-25697	Dead	TUMOR FREE	NA	161					NA				1	161	0	161	NA	NA	0	161		tumor
4040	TCGA-IQ-A61L-01	TCGA-IQ-A61L	HNSC	72	FEMALE	WHITE	Stage II	Stage II	Head & Neck Squamous Cell Carcinoma	G1	2012		-26506	Alive	WITH TUMOR	416	NA		Locoregional Recurrence	Oral Cavity		156	Progressive Disease			0	416	0	416	NA	NA	1	156		tumor
4041	TCGA-IQ-A61O-01	TCGA-IQ-A61O	HNSC	43	MALE	WHITE	Stage IVA	Stage IVA	Head & Neck Squamous Cell Carcinoma, Spindle Cell Variant	GX	2012		-15920	Dead	TUMOR FREE	NA	421					NA	Complete Remission/Response			1	421	0	421	NA	NA	0	421		tumor
4042	TCGA-IQ-A6SG-01	TCGA-IQ-A6SG	HNSC	61	FEMALE	WHITE	Stage III	Stage III	Head & Neck Squamous Cell Carcinoma	G2	2013		-22529	Alive	TUMOR FREE	579	NA					NA	Complete Remission/Response			0	579	0	579	0	579	0	579		tumor
4043	TCGA-IQ-A6SH-01	TCGA-IQ-A6SH	HNSC	55	MALE	BLACK OR AFRICAN AMERICAN	Stage III	Stage IVC	Head & Neck Squamous Cell Carcinoma	G1	2013		-20109	Alive	TUMOR FREE	471	NA					NA	Complete Remission/Response			0	471	0	471	NA	NA	0	471		tumor
4044	TCGA-KU-A66S-01	TCGA-KU-A66S	HNSC	69	FEMALE	WHITE	Stage III	Stage III	Head & Neck Squamous Cell Carcinoma Basaloid Type	G2	2012		-25454	Dead	WITH TUMOR	NA	406		Distant Metastasis	Distant Metastasis	Brain Metastasis	389	Complete Remission/Response			1	406	1	406	1	389	1	389		tumor
4045	TCGA-KU-A66T-01	TCGA-KU-A66T	HNSC	53	FEMALE	WHITE	Stage IVA	Stage IVA	Head & Neck Squamous Cell Carcinoma	G2	2012		-19405	Alive	TUMOR FREE	552	NA		Locoregional Recurrence	Oral Cavity	Toungue	552	Complete Remission/Response			0	552	0	552	NA	NA	1	552		tumor
4046	TCGA-KU-A6H7-06	TCGA-KU-A6H7	HNSC	55	FEMALE	WHITE	Stage IVA	Stage IVA	Head & Neck Squamous Cell Carcinoma	G2	2013		-20314	Alive	TUMOR FREE	586	NA					NA	Complete Remission/Response			0	586	0	586	NA	NA	0	586		tumor
4047	TCGA-KU-A6H7-01	TCGA-KU-A6H7	HNSC	55	FEMALE	WHITE	Stage IVA	Stage IVA	Head & Neck Squamous Cell Carcinoma	G2	2013		-20314	Alive	TUMOR FREE	586	NA					NA	Complete Remission/Response			0	586	0	586	NA	NA	0	586		tumor
4048	TCGA-KU-A6H8-01	TCGA-KU-A6H8	HNSC	41	MALE	WHITE	Stage IVA	Stage I	Head & Neck Squamous Cell Carcinoma	G3	2013		-15066	Dead	WITH TUMOR	NA	327		Locoregional Recurrence	Oral Cavity	Right base of tongue and level 2 a cervical node	110	Progressive Disease			1	327	1	327	NA	NA	1	110		tumor
4049	TCGA-MT-A51W-01	TCGA-MT-A51W	HNSC	52	FEMALE	WHITE	Stage I	Stage I	Head & Neck Squamous Cell Carcinoma	G2	2012		-19098	Alive	TUMOR FREE	437	NA					NA	Complete Remission/Response			0	437	0	437	0	437	0	437		tumor
4050	TCGA-MT-A51X-01	TCGA-MT-A51X	HNSC	30	MALE	WHITE	Stage IVA	Stage IVA	Head & Neck Squamous Cell Carcinoma	G1	2012		-10976	Alive	TUMOR FREE	242	NA					NA	[Unknown]			0	242	0	242	NA	NA	0	242		tumor
4051	TCGA-MT-A67A-01	TCGA-MT-A67A	HNSC	85	FEMALE	WHITE	Stage I	Stage I	Head & Neck Squamous Cell Carcinoma	G2	2011		-31161	Alive	TUMOR FREE	914	NA					NA	Complete Remission/Response			0	914	0	914	0	914	0	914		tumor
4052	TCGA-MT-A67D-01	TCGA-MT-A67D	HNSC	55	MALE	WHITE	Stage II	Stage II	Head & Neck Squamous Cell Carcinoma	G2	2012		-20386	Alive		56	NA					NA	Complete Remission/Response			0	56	0	56	0	56	0	56		tumor
4053	TCGA-MT-A67F-01	TCGA-MT-A67F	HNSC	60	FEMALE	WHITE	Stage IVA	Stage IVA	Head & Neck Squamous Cell Carcinoma	G2	2012		-22057	Alive	TUMOR FREE	384	NA					NA	Complete Remission/Response			0	384	0	384	NA	NA	0	384		tumor
4054	TCGA-MT-A67G-01	TCGA-MT-A67G	HNSC	53	FEMALE	WHITE	Stage IVA	Stage IVA	Head & Neck Squamous Cell Carcinoma	G2	2013		-19394	Alive	[Discrepancy]	190	NA					NA	[Unknown]			0	190	0	190	NA	NA	0	190		tumor
4055	TCGA-MT-A7BN-01	TCGA-MT-A7BN	HNSC	74	MALE	WHITE	Stage IVA	Stage IVA	Head & Neck Squamous Cell Carcinoma	G3	2013		-27162	Alive	WITH TUMOR	469	NA		Distant Metastasis	Distant Metastasis	lung	179	Progressive Disease			0	469	0	469	NA	NA	1	179		tumor
4056	TCGA-MZ-A5BI-01	TCGA-MZ-A5BI	HNSC	53	MALE	WHITE		Stage IVA	Head & Neck Squamous Cell Carcinoma		2008		-19500	Dead		NA	217					NA	Complete Remission/Response			1	217	NA	217	NA	NA	0	217		tumor
4057	TCGA-MZ-A6I9-01	TCGA-MZ-A6I9	HNSC	68	MALE	WHITE		Stage IVA	Head & Neck Squamous Cell Carcinoma	G2	2012		-24939	Dead	WITH TUMOR	NA	489		Distant Metastasis	Distant Metastasis	lung, mediastinal lymph node	246				1	489	1	489	NA	NA	1	246		tumor
4058	TCGA-MZ-A7D7-01	TCGA-MZ-A7D7	HNSC	51	MALE	WHITE	Stage IVA	Stage IVA	Head & Neck Squamous Cell Carcinoma		2013		-18974	Alive	WITH TUMOR	547	NA		Distant Metastasis	Distant Metastasis	lung	339	Complete Remission/Response			0	547	0	547	NA	NA	1	339		tumor
4059	TCGA-P3-A5Q5-01	TCGA-P3-A5Q5	HNSC	54	MALE	WHITE	Stage IVA	Stage IVA	Head & Neck Squamous Cell Carcinoma Basaloid Type	G3	2004		-19728	Alive	TUMOR FREE	910	NA					NA	Complete Remission/Response			0	910	0	910	NA	NA	0	910		tumor
4060	TCGA-P3-A5Q6-01	TCGA-P3-A5Q6	HNSC	49	MALE	WHITE	Stage IVA	Stage III	Head & Neck Squamous Cell Carcinoma	G3	2005		-17917	Dead	WITH TUMOR	NA	480			Distant Metastasis	Lung	280	Complete Remission/Response			1	480	1	480	NA	NA	1	280		tumor
4061	TCGA-P3-A5QA-01	TCGA-P3-A5QA	HNSC	41	MALE	[Unknown]	Stage I	Stage II	Head & Neck Squamous Cell Carcinoma	G3	2008		-15125	Alive	TUMOR FREE	2182	NA		Locoregional Disease	Oral Cavity	tongue	1601	Complete Remission/Response			0	2182	0	2182	1	1601	1	1601		tumor
4062	TCGA-P3-A5QE-01	TCGA-P3-A5QE	HNSC	49	MALE	WHITE	Stage III	Stage III	Head & Neck Squamous Cell Carcinoma Basaloid Type	G2	2009		-18002	Alive	TUMOR FREE	1559	NA					NA	Complete Remission/Response			0	1559	0	1559	0	1559	0	1559		tumor
4063	TCGA-P3-A5QF-01	TCGA-P3-A5QF	HNSC	49	MALE	WHITE	Stage IVA	Stage IVA	Head & Neck Squamous Cell Carcinoma	G2	2009		-18035	Dead	WITH TUMOR	NA	330			Distant Metastasis	Lung	140	[Unknown]			1	330	1	330	NA	NA	1	140		tumor
4064	TCGA-P3-A6SW-01	TCGA-P3-A6SW	HNSC	50	MALE	WHITE	Stage IVB	Stage IVA	Head & Neck Squamous Cell Carcinoma Basaloid Type	G3	2005		-18536	Alive	TUMOR FREE	1120	NA					NA	Complete Remission/Response			0	1120	0	1120	NA	NA	0	1120		tumor
4065	TCGA-P3-A6SX-01	TCGA-P3-A6SX	HNSC	67	MALE	WHITE	Stage III	Stage IVA	Head & Neck Squamous Cell Carcinoma	G2	2005		-24715	Dead	TUMOR FREE	NA	1430					NA	Complete Remission/Response			1	1430	0	1430	NA	NA	0	1430		tumor
4066	TCGA-P3-A6T0-01	TCGA-P3-A6T0	HNSC	47	FEMALE	WHITE	Stage IVA	Stage IVA	Head & Neck Squamous Cell Carcinoma	G2	2007		-17259	Alive	TUMOR FREE	578	NA		Locoregional Disease	Oral Cavity		365	Complete Remission/Response			0	578	0	578	NA	NA	1	365		tumor
4067	TCGA-P3-A6T2-01	TCGA-P3-A6T2	HNSC	45	MALE	WHITE	Stage IVA	Stage II	Head & Neck Squamous Cell Carcinoma	G2	2008		-16588	Alive	TUMOR FREE	2298	NA					NA	Complete Remission/Response			0	2298	0	2298	NA	NA	0	2298		tumor
4068	TCGA-P3-A6T3-01	TCGA-P3-A6T3	HNSC	49	MALE	WHITE	Stage IVA	Stage IVA	Head & Neck Squamous Cell Carcinoma	G2	2008		-18143	Dead	WITH TUMOR	NA	577		Distant Metastasis	Distant Metastasis	Lung	242	Complete Remission/Response			1	577	1	577	NA	NA	1	242		tumor
4069	TCGA-P3-A6T4-01	TCGA-P3-A6T4	HNSC	54	MALE	WHITE	Stage IVA	Stage IVA	Head & Neck Squamous Cell Carcinoma	G2	2008		-20027	Dead	WITH TUMOR	NA	62					NA	Progressive Disease			1	62	1	62	NA	NA	1	62		tumor
4070	TCGA-P3-A6T5-01	TCGA-P3-A6T5	HNSC	79	FEMALE	WHITE	Stage IVA	Stage IVA	Head & Neck Squamous Cell Carcinoma	G2	2009		-28977	Dead	WITH TUMOR	NA	882		Locoregional Disease	Oral Cavity		335	Complete Remission/Response			1	882	1	882	NA	NA	1	335		tumor
4071	TCGA-P3-A6T6-01	TCGA-P3-A6T6	HNSC	53	MALE	WHITE	Stage IVA	Stage IVA	Head & Neck Squamous Cell Carcinoma	G3	2009		-19694	Dead	WITH TUMOR	NA	395		Distant Metastasis	Distant Metastasis	lung	273	Complete Remission/Response			1	395	1	395	NA	NA	1	273		tumor
4072	TCGA-P3-A6T7-01	TCGA-P3-A6T7	HNSC	55	MALE	WHITE	Stage IVA	Stage III	Head & Neck Squamous Cell Carcinoma	G2	2010		-20301	Dead		NA	487					NA	Complete Remission/Response			1	487	NA	487	NA	NA	0	487		tumor
4073	TCGA-P3-A6T8-01	TCGA-P3-A6T8	HNSC	54	MALE	WHITE	Stage IVA	Stage IVA	Head & Neck Squamous Cell Carcinoma	G3	2010		-19754	Alive	TUMOR FREE	400	NA					NA	Complete Remission/Response			0	400	0	400	NA	NA	0	400		tumor
4074	TCGA-QK-A64Z-01	TCGA-QK-A64Z	HNSC	79	FEMALE	WHITE	Stage IVA	Stage II	Head & Neck Squamous Cell Carcinoma	G1	2011		-29037	Dead	WITH TUMOR	NA	641		Locoregional Recurrence	Cervical Lymph Nodes	bilateral	553	Progressive Disease			1	641	1	641	NA	NA	1	553		tumor
4075	TCGA-QK-A652-01	TCGA-QK-A652	HNSC	60	MALE	WHITE	Stage III	Stage II	Head & Neck Squamous Cell Carcinoma	G2	2013		-22023	Alive	TUMOR FREE	645	NA					NA	Complete Remission/Response			0	645	0	645	0	645	0	645		tumor
4076	TCGA-QK-A6IF-01	TCGA-QK-A6IF	HNSC	61	MALE	WHITE		Stage IVA	Head & Neck Squamous Cell Carcinoma	GX	2013		-22463	Alive	TUMOR FREE	704	NA		Distant Metastasis	Distant Metastasis	pulmonary nodules throughout both lungs	502	Complete Remission/Response			0	704	0	704	NA	NA	1	502		tumor
4077	TCGA-QK-A6IG-01	TCGA-QK-A6IG	HNSC	69	MALE	WHITE	Stage III	Stage II	Head & Neck Squamous Cell Carcinoma	G2	2013		-25334	Dead	WITH TUMOR	NA	222		Locoregional Disease	Cervical Lymph Nodes	Left level Ib lymph node	142	Progressive Disease			1	222	1	222	NA	NA	1	142		tumor
4078	TCGA-QK-A6IH-01	TCGA-QK-A6IH	HNSC	65	FEMALE	WHITE	Stage IVB	Stage IVA	Head & Neck Squamous Cell Carcinoma	G2	2013		-23936	Alive	WITH TUMOR	653	NA			Distant Metastasis	Lung	228	Progressive Disease			0	653	0	653	NA	NA	1	228		tumor
4079	TCGA-QK-A6II-01	TCGA-QK-A6II	HNSC	52	MALE	WHITE	Stage IVA	Stage III	Head & Neck Squamous Cell Carcinoma	G2	2013		-19113	Dead	WITH TUMOR	NA	284		Locoregional Recurrence	Cervical Lymph Nodes		176	Progressive Disease			1	284	1	284	NA	NA	1	176		tumor
4080	TCGA-QK-A6IJ-01	TCGA-QK-A6IJ	HNSC	71	MALE	WHITE	Stage III	Stage II	Head & Neck Squamous Cell Carcinoma	G3	2013		-25966	Alive	TUMOR FREE	387	NA					NA	[Unknown]			0	387	0	387	NA	NA	0	387		tumor
4081	TCGA-QK-A6V9-01	TCGA-QK-A6V9	HNSC	56	MALE	WHITE	Stage II	Stage II	Head & Neck Squamous Cell Carcinoma	G2	2012		-20461	Alive	TUMOR FREE	833	NA					NA	Complete Remission/Response			0	833	0	833	0	833	0	833		tumor
4082	TCGA-QK-A6VB-01	TCGA-QK-A6VB	HNSC	66	MALE	WHITE	Stage IVA	Stage IVA	Head & Neck Squamous Cell Carcinoma	G2	2013		-24144	Alive	TUMOR FREE	641	NA		New Primary Tumor		Acute myeloid leukemia	613	Complete Remission/Response			0	641	0	641	NA	NA	1	613		tumor
4083	TCGA-QK-A6VC-01	TCGA-QK-A6VC	HNSC	62	FEMALE	BLACK OR AFRICAN AMERICAN	Stage IVA	Stage IVA	Head & Neck Squamous Cell Carcinoma	G2	2013		-22865	Alive	TUMOR FREE	600	NA					NA	Complete Remission/Response			0	600	0	600	NA	NA	0	600		tumor
4084	TCGA-QK-A8Z7-01	TCGA-QK-A8Z7	HNSC	59	MALE	BLACK OR AFRICAN AMERICAN	Stage IVA	Stage IVA	Head & Neck Squamous Cell Carcinoma Basaloid Type		2013		-21711	Alive	TUMOR FREE	392	NA					NA	Complete Remission/Response			0	392	0	392	NA	NA	0	392		tumor
4085	TCGA-QK-A8Z8-01	TCGA-QK-A8Z8	HNSC	60	FEMALE	BLACK OR AFRICAN AMERICAN	Stage IVC	Stage IVC	Head & Neck Squamous Cell Carcinoma	G2	2013		-22107	Dead	WITH TUMOR	NA	171					NA	[Unknown]			1	171	1	171	NA	NA	1	171		tumor
4086	TCGA-QK-A8Z9-01	TCGA-QK-A8Z9	HNSC	56	MALE	BLACK OR AFRICAN AMERICAN	Stage IVA	Stage IVA	Head & Neck Squamous Cell Carcinoma	G2	2013		-20471	Dead	WITH TUMOR	NA	449		Distant Metastasis	Distant Metastasis	esophagus	205	Complete Remission/Response			1	449	1	449	NA	NA	1	205		tumor
4087	TCGA-QK-A8ZA-01	TCGA-QK-A8ZA	HNSC	60	MALE	BLACK OR AFRICAN AMERICAN		Stage IVA	Head & Neck Squamous Cell Carcinoma	G2	2013		-21979	Dead	TUMOR FREE	NA	371					NA	Complete Remission/Response			1	371	0	371	NA	NA	0	371		tumor
4088	TCGA-QK-A8ZB-01	TCGA-QK-A8ZB	HNSC	68	MALE	BLACK OR AFRICAN AMERICAN	Stage IVA	Stage IVA	Head & Neck Squamous Cell Carcinoma	G2	2013		-25192	Alive	TUMOR FREE	542	NA					NA	Complete Remission/Response			0	542	0	542	NA	NA	0	542		tumor
4089	TCGA-QK-AA3J-01	TCGA-QK-AA3J	HNSC	69	MALE	BLACK OR AFRICAN AMERICAN	Stage I	Stage I	Head & Neck Squamous Cell Carcinoma Basaloid Type	G3	2013		-25469	Alive	TUMOR FREE	466	NA					NA	Complete Remission/Response			0	466	0	466	0	466	0	466		tumor
4090	TCGA-QK-AA3K-01	TCGA-QK-AA3K	HNSC	60	MALE	BLACK OR AFRICAN AMERICAN	Stage IVA	Stage IVA	Head & Neck Squamous Cell Carcinoma	G2	2013		-22093	Alive		253	NA					NA	[Unknown]			0	253	0	253	NA	NA	0	253		tumor
4091	TCGA-RS-A6TO-01	TCGA-RS-A6TO	HNSC	82	FEMALE	WHITE	Stage IVA	Stage IVA	Head & Neck Squamous Cell Carcinoma	G2	2013		-30104	Dead	WITH TUMOR	NA	387		Locoregional Recurrence	Oral Cavity	L floor of mouth	338	Complete Remission/Response			1	387	1	387	NA	NA	1	338		tumor
4092	TCGA-RS-A6TP-01	TCGA-RS-A6TP	HNSC	58	MALE	WHITE	Stage II	Stage II	Head & Neck Squamous Cell Carcinoma	G3	2013		-21393	Alive	TUMOR FREE	516	NA					NA	Complete Remission/Response			0	516	0	516	0	516	0	516		tumor
4093	TCGA-T2-A6WX-01	TCGA-T2-A6WX	HNSC	73	FEMALE	WHITE		Stage III	Head & Neck Squamous Cell Carcinoma	G1	2010		-27005	Dead	WITH TUMOR	NA	209					NA	Progressive Disease			1	209	1	209	NA	NA	1	209		tumor
4094	TCGA-T2-A6WZ-01	TCGA-T2-A6WZ	HNSC	53	MALE	WHITE		Stage IVA	Head & Neck Squamous Cell Carcinoma	G2	2012		-19397	Dead	WITH TUMOR	NA	484		Distant Metastasis	Distant Metastasis	bilateral pulmonary nodules	229	Stable Disease			1	484	1	484	NA	NA	1	229		tumor
4095	TCGA-T2-A6X0-01	TCGA-T2-A6X0	HNSC	49	MALE	WHITE		Stage IVA	Head & Neck Squamous Cell Carcinoma	G2	2012		-18114	Alive	TUMOR FREE	216	NA					NA	Complete Remission/Response			0	216	0	216	NA	NA	0	216		tumor
4096	TCGA-T2-A6X2-01	TCGA-T2-A6X2	HNSC	82	MALE	WHITE	Stage III	Stage III	Head & Neck Squamous Cell Carcinoma	G1	2011		-30013	Alive	TUMOR FREE	987	NA					NA	Complete Remission/Response			0	987	0	987	0	987	0	987		tumor
4097	TCGA-T3-A92M-01	TCGA-T3-A92M	HNSC	52	MALE	BLACK OR AFRICAN AMERICAN	Stage IVA	Stage IVA	Head & Neck Squamous Cell Carcinoma	G2	2013		-19247	Alive	WITH TUMOR	417	NA		Distant Metastasis	Distant Metastasis	(Rt) Lung	417	[Unknown]			0	417	0	417	NA	NA	1	417		tumor
4098	TCGA-T3-A92N-01	TCGA-T3-A92N	HNSC	79	MALE	BLACK OR AFRICAN AMERICAN	Stage IVA	Stage IVC	Head & Neck Squamous Cell Carcinoma	G3	2013		-28879	Dead	WITH TUMOR	NA	95		Distant Metastasis	Distant Metastasis	Lung	46	Progressive Disease			1	95	1	95	NA	NA	1	46		tumor
4099	TCGA-TN-A7HI-01	TCGA-TN-A7HI	HNSC	56	MALE	WHITE	Stage IVA	Stage I	Head & Neck Squamous Cell Carcinoma	G3	2013		-20666	Alive	TUMOR FREE	412	NA					NA	Complete Remission/Response			0	412	0	412	NA	NA	0	412		tumor
4100	TCGA-TN-A7HJ-01	TCGA-TN-A7HJ	HNSC	51	MALE	WHITE	Stage IVA	Stage III	Head & Neck Squamous Cell Carcinoma	G2	2013		-18809	Alive	TUMOR FREE	403	NA					NA	Complete Remission/Response			0	403	0	403	NA	NA	0	403		tumor
4101	TCGA-TN-A7HL-01	TCGA-TN-A7HL	HNSC	59	MALE	WHITE	Stage IVA	Stage IVA	Head & Neck Squamous Cell Carcinoma	G2	2013		-21731	Alive	TUMOR FREE	619	NA					NA	Complete Remission/Response			0	619	0	619	NA	NA	0	619		tumor
4102	TCGA-UF-A718-01	TCGA-UF-A718	HNSC	62	MALE	WHITE	Stage IVA	Stage IVA	Head & Neck Squamous Cell Carcinoma	G2	2009		-22836	Alive	TUMOR FREE	1971	NA					NA	Complete Remission/Response			0	1971	0	1971	NA	NA	0	1971		tumor
4103	TCGA-UF-A719-01	TCGA-UF-A719	HNSC	54	MALE	[Unknown]	Stage II	Stage III	Head & Neck Squamous Cell Carcinoma	G1	2009		-19797	Alive	TUMOR FREE	1663	NA					NA	Complete Remission/Response			0	1663	0	1663	0	1663	0	1663		tumor
4104	TCGA-UF-A71A-06	TCGA-UF-A71A	HNSC	67	MALE	WHITE	Stage IVA	Stage IVA	Head & Neck Squamous Cell Carcinoma	G1	2009		-24623	Dead	WITH TUMOR	NA	86					NA	Complete Remission/Response			1	86	1	86	NA	NA	1	86		tumor
4105	TCGA-UF-A71A-01	TCGA-UF-A71A	HNSC	67	MALE	WHITE	Stage IVA	Stage IVA	Head & Neck Squamous Cell Carcinoma	G1	2009		-24623	Dead	WITH TUMOR	NA	86					NA	Complete Remission/Response			1	86	1	86	NA	NA	1	86		tumor
4106	TCGA-UF-A71B-01	TCGA-UF-A71B	HNSC	50	MALE	WHITE	Stage IVA	Stage IVA	Head & Neck Squamous Cell Carcinoma	G2	2010		-18404	Alive	TUMOR FREE	1506	NA					NA	Complete Remission/Response			0	1506	0	1506	NA	NA	0	1506		tumor
4107	TCGA-UF-A71D-01	TCGA-UF-A71D	HNSC	54	FEMALE	WHITE	Stage IVA	Stage IVA	Head & Neck Squamous Cell Carcinoma	G2	2010		-19747	Alive	TUMOR FREE	1461	NA					NA	Complete Remission/Response			0	1461	0	1461	NA	NA	0	1461		tumor
4108	TCGA-UF-A71E-01	TCGA-UF-A71E	HNSC	63	MALE	WHITE	Stage IVA	Stage IVA	Head & Neck Squamous Cell Carcinoma Basaloid Type	G3	2010		-23071	Dead	TUMOR FREE	NA	1504					NA	Complete Remission/Response			1	1504	0	1504	NA	NA	0	1504		tumor
4109	TCGA-UF-A7J9-01	TCGA-UF-A7J9	HNSC	75	MALE	WHITE	Stage IVA	Stage IVA	Head & Neck Squamous Cell Carcinoma	G2	2011		-27459	Alive	TUMOR FREE	1358	NA					NA	Complete Remission/Response			0	1358	0	1358	NA	NA	0	1358		tumor
4110	TCGA-UF-A7JA-01	TCGA-UF-A7JA	HNSC	66	FEMALE	WHITE	Stage IVA	Stage IVA	Head & Neck Squamous Cell Carcinoma	G2	2008		-24121	Alive	TUMOR FREE	2265	NA					NA	Complete Remission/Response			0	2265	0	2265	NA	NA	0	2265		tumor
4111	TCGA-UF-A7JC-01	TCGA-UF-A7JC	HNSC	42	MALE	WHITE	Stage IVA	Stage III	Head & Neck Squamous Cell Carcinoma	G1	2012		-15452	Dead	WITH TUMOR	NA	546			Oral Cavity		229	Complete Remission/Response			1	546	1	546	NA	NA	1	229		tumor
4112	TCGA-UF-A7JD-01	TCGA-UF-A7JD	HNSC	71	MALE	[Unknown]	Stage IVA	Stage IVA	Head & Neck Squamous Cell Carcinoma	G3	2012		-26101	Dead	TUMOR FREE	NA	739					NA	Complete Remission/Response			1	739	0	739	NA	NA	0	739		tumor
4113	TCGA-UF-A7JF-01	TCGA-UF-A7JF	HNSC	80	MALE	WHITE	Stage IVA	Stage IVA	Head & Neck Squamous Cell Carcinoma	G2	2010		-29468	Alive	TUMOR FREE	1686	NA					NA	Complete Remission/Response			0	1686	0	1686	NA	NA	0	1686		tumor
4114	TCGA-UF-A7JH-01	TCGA-UF-A7JH	HNSC	59	MALE	BLACK OR AFRICAN AMERICAN	Stage IVA	Stage IVA	Head & Neck Squamous Cell Carcinoma	G1	2012		-21558	Alive	TUMOR FREE	896	NA					NA	Complete Remission/Response			0	896	0	896	NA	NA	0	896		tumor
4115	TCGA-UF-A7JJ-01	TCGA-UF-A7JJ	HNSC	68	MALE	[Unknown]	Stage IVA	Stage IVA	Head & Neck Squamous Cell Carcinoma	G1	2013		-25201	Alive	TUMOR FREE	549	NA					NA	Complete Remission/Response			0	549	0	549	NA	NA	0	549		tumor
4116	TCGA-UF-A7JK-01	TCGA-UF-A7JK	HNSC	59	MALE	[Unknown]	Stage IVA	Stage IVA	Head & Neck Squamous Cell Carcinoma	G2	2010		-21696	Dead	WITH TUMOR	NA	424			Larynx		341	Complete Remission/Response			1	424	1	424	NA	NA	1	341		tumor
4117	TCGA-UF-A7JO-01	TCGA-UF-A7JO	HNSC	79	FEMALE	WHITE	Stage IVA	Stage IVA	Head & Neck Squamous Cell Carcinoma	G2	2009		-28951	Dead	WITH TUMOR	NA	631		Locoregional Disease	Oral Cavity	Floor of mouth	525	Complete Remission/Response			1	631	1	631	NA	NA	1	525		tumor
4118	TCGA-UF-A7JS-01	TCGA-UF-A7JS	HNSC	59	MALE	WHITE	Stage IVA	Stage IVA	Head & Neck Squamous Cell Carcinoma	G2	2012		-21676	Dead	WITH TUMOR	NA	680		Locoregional Recurrence	Cervical Lymph Nodes		519	Complete Remission/Response			1	680	1	680	NA	NA	1	519		tumor
4119	TCGA-UF-A7JT-01	TCGA-UF-A7JT	HNSC	72	FEMALE	WHITE	Stage IVA	Stage IVA	Head & Neck Squamous Cell Carcinoma	G3	2009		-26375	Dead	WITH TUMOR	NA	993				Cervix	718	Complete Remission/Response			1	993	1	993	NA	NA	1	718		tumor
4120	TCGA-UF-A7JV-01	TCGA-UF-A7JV	HNSC	62	FEMALE	WHITE	Stage IVA	Stage IVA	Head & Neck Squamous Cell Carcinoma	G2	2011		-22985	Dead	WITH TUMOR	NA	90			Oropharynx	Oropharynx and cervical lymph node	55	Complete Remission/Response			1	90	1	90	NA	NA	1	55		tumor
4121	TCGA-UP-A6WW-01	TCGA-UP-A6WW	HNSC	58	MALE	WHITE		Stage IVA	Head & Neck Squamous Cell Carcinoma	G2	2013		-21427	Alive	TUMOR FREE	518	NA					NA	Complete Remission/Response			0	518	0	518	NA	NA	0	518		tumor
4122	TCGA-WA-A7GZ-01	TCGA-WA-A7GZ	HNSC	58	MALE	WHITE		Stage II	Head & Neck Squamous Cell Carcinoma	G2	2012		-21207	Dead	TUMOR FREE	NA	625					NA	Complete Remission/Response			1	625	0	625	0	625	0	625		tumor
4124	TCGA-WA-A7H4-01	TCGA-WA-A7H4	HNSC	69	MALE	WHITE	Stage II	Stage II	Head & Neck Squamous Cell Carcinoma	G3	2013		-25363	Alive	TUMOR FREE	443	NA					NA	Complete Remission/Response			0	443	0	443	0	443	0	443		tumor
