# Supplementary material for: FAT1 knockdown enhances the CSC properties of HNSCC through p-CaMKII-mediated inactivation of the IFN pathway
Source: Int J Biol Sci. 2025 Jan 1;21(2):671–84. doi: 10.7150/ijbs.95723 (PMC11705627; doi:10.7150/ijbs.95723)
Supplement: Supplementary file 4 — Supplementary excel file 3. [file ijbsv21p0671s4.xlsx]

## Sheet: Tumor
Patient	Type	Sex	Age	Location	TNM	Replase	Grade	FAT1 Score
1	OSCC	Male	53	Tongue	T3N1M1	No	II	13.5623
2	OSCC	Male	43	Gingiva	T2N0M1	No	I-II	13.3462
3	OSCC	Famale	37	Tongue	T3N0M0	No	II	12.546
4	OSCC	Male	56	Buccal Mucosa	T1N0M0	YES	I	12.1354
5	OSCC	Famale	52	Tongue	T3N0M0	No	II	12.265
6	OSCC	Male	76	Tongue	T1N0M1	No	I	13.6547
7	OSCC	Famale	46	Mouth Floor	T2N0M0	No	I-II	7.7843
8	OSCC	Male	42	Tongue	T3N0M0	No	II	12.545
9	OSCC	Famale	68	Gingiva	T2N0M0	No	I-II	8.573
10	OSCC	Male	71	Tongue	T3N0M0	No	II	12.237
11	OSCC	Male	36	Tongue	T2N1M1	YES	II-III	12.4573
12	OSCC	Famale	59	Tongue	T1N0M0	No	I	8.7564
13	OSCC	Famale	48	Lip	T1N0M0	No	I	11.6546
14	OSCC	Male	63	Tongue	T3N0M0	No	II	11.5478
15	OSCC	Male	70	Soft Plate	T3N0M0	No	II	11.5472
16	OSCC	Male	52	Tongue	T2N0M0	No	I-II	12.4354
17	OSCC	Male	58	Tongue	T2N1M0	No	II-III	8.3456
18	OSCC	Famale	45	Mouth Floor	T2N0M0	No	I-II	12.6745
19	OSCC	Famale	38	Tongue	T3N0M0	No	II	11.2373
20	OSCC	Famale	41	Buccal Mucosa	T3N0M0	No	II	8.5674
21	OSCC	Male	49	Tongue	T1N0M0	No	I	9.656
22	OSCC	Male	40	Tongue	T1N0M0	No	I	12.3767
23	OSCC	Male	59	Tongue	T3N0M0	No	II	7.46906
24	OSCC	Famale	52	Buccal Mucosa	T3N0M0	No	II	7.73072
25	OSCC	Male	38	Tongue	T2N0M0	No	I-II	7.3462
26	OSCC	Male	62	Tongue	T3N0M0	No	II	7.6326
27	OSCC	Male	52	Tongue	T2N0M0	No	I-II	11.2464
28	OSCC	Famale	49	Mouth Floor	T3N0M0	No	II	11.2654
29	OSCC	Male	55	Tongue	T3N1M0	YES	III	7.45367
30	OSCC	Male	48	Lip	T3N0M0	No	II	13.5436
31	OSCC	Male	73	Gingiva	T1N0M0	No	I	12.5478
32	OSCC	Male	56	Tongue	T2N1M0	No	II-III	13.6754
33	OSCC	Famale	42	Tongue	T2N0M0	No	I-II	11.4735
34	OSCC	Male	57	Tongue	T3N0M0	No	II	9.4363
35	OSCC	Famale	62	Mouth Floor	T3N0M0	No	II	9.7354
36	OSCC	Male	39	Tongue	T3N0M0	No	II	11.3766
37	OSCC	Male	53	Soft Plate	T3N0M0	No	II	9.3527
38	OSCC	Famale	46	Tongue	T2N0M1	No	I-II	13.5432
39	OSCC	Male	49	Tongue	T1N0M0	No	I	12.437
40	OSCC	Famale	75	Buccal Mucosa	T3N0M0	No	II	8.6564
41	OSCC	Male	64	Tongue	T3N0M0	No	II	9.5634
42	OSCC	Male	66	Tongue	T3N0M0	No	II	9.5746
43	OSCC	Male	49	Tongue	T2N0M0	No	I-II	8.645
44	OSCC	Male	38	Tongue	T3N0M0	No	II	10.357
45	OSCC	Famale	52	Lip	T3N0M0	No	II	8.6696
46	OSCC	Male	57	Gingiva	T1N0M0	No	I	12.4786
47	OSCC	Male	48	Tongue	T1N0M0	No	I	12.4632
48	OSCC	Famale	53	Tongue	T3N0M0	No	II	8.437
49	OSCC	Male	65	Tongue	T3N0M0	No	II	9.653
50	OSCC	Male	63	Tongue	T1N0M0	No	I	13.265
51	OSCC	Male	73	Tongue	T3N0M0	No	II	9.56773
52	OSCC	Famale	58	Mouth Floor	T3N0M0	No	II	7.373
53	OSCC	Male	67	Tongue	T2N1M1	No	II-III	13.368
54	OSCC	Male	47	Tongue	T3N0M0	No	II	10.3463
55	OSCC	Male	39	Tongue	T3N0M0	No	II	12.478
56	OSCC	Famale	54	Tongue	T3N0M0	No	II	7.4357
57	OSCC	Male	64	Mouth Floor	T2N0M0	No	I-II	12.894
58	OSCC	Famale	48	Tongue	T1N0M0	No	I	8.753
59	OSCC	Male	52	Tongue	T3N0M0	No	II	7.975
60	OSCC	Male	64	Tongue	T3N0M0	No	II	11.245
61	OSCC	Male	53	Buccal Mucosa	T3N0M0	No	II	9.36547
62	OSCC	Famale	48	Tongue	T2N0M0	YES	I-II	7.87934
63	OSCC	Famale	44	Tongue	T3N0M0	No	II	11.274
64	OSCC	Male	65	Mouth Floor	T1N0M0	No	I	7.574
65	OSCC	Male	37	Tongue	T1N0M0	No	I	8.56453
66	OSCC	Famale	71	Tongue	T3N0M0	No	II	12.2567
67	OSCC	Famale	62	Soft Plate	T3N0M0	No	II	12.7974
68	OSCC	Male	59	Tongue	T3N0M0	No	II	12.4326
69	OSCC	Male	64	Tongue	T2N0M1	No	I-II	13.3647
70	OSCC	Famale	72	Tongue	T2N0M0	No	I-II	7.45134
71	OSCC	Male	38	Lip	T1N0M0	YES	I	8.4523
72	OSCC	Famale	66	Tongue	T3N0M0	No	II	8.5634
73	OSCC	Male	57	Mouth Floor	T3N1M0	No	III	8.5457
74	OSCC	Famale	75	Tongue	T3N0M0	No	II	8.65643
75	OSCC	Male	46	Gingiva	T3N0M0	No	II	11.465
76	OSCC	Male	57	Tongue	T2N0M0	No	I-II	11.452
77	OSCC	Famale	63	Tongue	T2N1M0	No	II-III	8.4762
78	OSCC	Famale	41	Tongue	T3N0M0	No	II	13.135
79	OSCC	Male	38	Buccal Mucosa	T3N0M0	No	II	12.345
80	OSCC	Male	45	Tongue	T3N0M0	YES	II	7.738
81	OSCC	Male	53	Tongue	T1N0M0	No	I	8.7518
82	OSCC	Famale	49	Tongue	T3N0M0	No	II	8.5736
83	OSCC	Male	75	Lip	T3N0M0	No	II	11.3253
84	OSCC	Male	59	Tongue	T1N0M0	No	I	11.357
85	OSCC	Male	60	Tongue	T3N0M0	No	II	7.163
86	OSCC	Famale	79	Tongue	T2N0M0	No	I-II	7.7663
87	OSCC	Famale	41	Tongue	T2N0M0	No	I-II	12.16
88	OSCC	Male	58	Tongue	T3N0M0	No	II	8.56354
89	OSCC	Male	67	Mouth Floor	T3N0M0	No	II	13.444
90	OSCC	Famale	46	Tongue	T3N0M0	No	II	7.3463
91	OSCC	Male	74	Tongue	T3N0M1	No	II	13.343
92	OSCC	Male	39	Soft Plate	T1N0M0	No	I	12.1536
93	OSCC	Male	50	Tongue	T3N0M0	YES	II	7.95754
94	OSCC	Famale	63	Tongue	T3N0M0	No	II	12.478
95	OSCC	Male	55	Buccal Mucosa	T3N0M0	No	II	7.43654
96	OSCC	Male	63	Tongue	T1N0M0	No	I	7.4673
97	OSCC	Male	49	Tongue	T3N0M0	No	II	9.744
98	OSCC	Famale	47	Soft Plate	T3N0M0	No	II	8.367
99	OSCC	Male	57	Tongue	T3N0M0	No	II	8.53743
100	OSCC	Male	63	Tongue	T2N0M0	No	I-II	12.3465
101	OSCC	Famale	58	Gingiva	T2N1M0	No	II-III	11.2453
102	OSCC	Male	47	Tongue	T3N0M0	No	II	7.56754
103	OSCC	Male	46	Tongue	T3N0M0	No	II	8.0416
104	OSCC	Famale	68	Mouth Floor	T1N0M0	No	I	7.82467
105	OSCC	Male	34	Tongue	T3N0M0	No	II	12.3254
106	OSCC	Male	59	Buccal Mucosa	T3N0M1	No	II	13.2756
107	OSCC	Famale	67	Tongue	T3N0M0	No	II	12.2756
108	OSCC	Male	42	Tongue	T2N0M0	No	I-II	13.2464
109	OSCC	Male	51	Tongue	T3N0M0	No	II	11.243
110	OSCC	Famale	48	Tongue	T3N0M0	No	II	7.2467
111	OSCC	Male	43	Tongue	T1N0M0	No	II	11.3955
112	OSCC	Male	87	Palate	T1N0M0	No	I-II	8.9576
113	OSCC	Female	60	Tongue	T1N0M0	Yes	II	13.7865
114	OSCC	Male	61	Gingiva	T1N0M0	No	II	7.4265
115	OSCC	Male	50	Tongue	T1N0M0	No	II	12.5743
116	OSCC	Male	52	Tongue	T1N0M0	No	I	7.85513
117	OSCC	Male	53	Buccal mucosa	T2N0M0	No	I	12.2137
118	OSCC	Male	45	Palate	T2N0M0	Yes	I	12.9612
119	OSCC	Male	72	Buccal mucosa	T2N0M0	Yes	II	8.15116
120	OSCC	Female	57	Tongue	T2N0M0	No	II	7.855
121	OSCC	Female	66	Tongue	T2N0M0	No	II	12.9927
122	OSCC	Female	52	Tongue	T2N0M0	No	III	7.51043
123	OSCC	Male	53	Mouth floor	T2N0M0	Yes	I	8.21263
124	OSCC	Male	56	Tongue and pharyngeal	T2N0M0	No	II	9.79254
125	OSCC	Female	80	Buccal mucosa	T2N0M0	No	I	7.28313
126	OSCC	Female	80	Gingiva	T2N0M0	No	II	10.3883
127	OSCC	Male	64	Tongue	T2N0M0	No	II	8.11408
128	OSCC	Male	68	Tongue	T2N0M0	No	II-III	13.5252
129	OSCC	Female	70	Gingiva	T2N0M0	Yes	II-III	8.23613
130	OSCC	Male	56	Gingiva	T2N0M0	No	II	7.10342
131	OSCC	Female	55	Lip	T2N0M0	No	II	14.4348
132	OSCC	Male	69	Soft plate	T2N0M0	Yes	II	13.6323
133	OSCC	Male	36	Tongue	T2N0M0	No	I	7.78173
134	OSCC	Female	58	Gingiva	T2N0M0	Yes	II-III	11.1035
135	OSCC	Male	63	Tongue	T2N0M0	No	I-II	10.445
136	OSCC	Female	34	Tongue	T2N0M0	No	I-II	11.809
137	OSCC	Male	55	Tongue	T2N1M0	Yes	II-III	10.5445
138	OSCC	Male	52	Tongue	T3N0M0	No	II	9.62133
139	OSCC	Male	59	Tongue	T3N1M0	No	I-II	13.7328
140	OSCC	Male	71	Soft plate	T2N1M0	Yes	II	12.8923
141	OSCC	Male	53	Tongue	T2N1M0	No	I-II	12.8809
142	OSCC	Male	53	Lip	T2N1M0	No	I-II	9.60653
143	OSCC	Male	56	Tongue and gingiva	T2N0M0	No	II	11.8931
144	OSCC	Male	53	Tongue and mouth floor	T3N1M0	No	II	8.53613
145	OSCC	Female	54	Tongue	T3N1M0	No	I-II	11.7819
146	OSCC	Female	48	Tongue	T2N1M0	Yes	II	7.00323
147	OSCC	Male	47	Tongue	T3N0M0	No	II	12.4593
148	OSCC	Female	71	Buccal mucosa	T2N1M0	No	II	14.2063
149	OSCC	Male	55	Tongue and pharyngeal	T2N1M0	No	II	8.82133
150	OSCC	Female	55	Gingiva	T3N0M0	No	I	11.0142
151	OSCC	Male	66	Mouth floor	T4N2bM0	No	II	11.921
152	OSCC	Male	47	Tongue	T2N2M0	No	II	8.11333
153	OSCC	Male	81	Tongue	T2N2bM0	No	II	13.7323
154	OSCC	Male	51	Tongue and mouth floor	T4N2cM0	No	II	14.4349
155	OSCC	Female	41	Buccal mucosa	T4N0M0	Yes	I-II	8.23603
156	OSCC	Female	67	Tongue	T2N2M0	No	I-II	8.20433
157	OSCC	Female	68	Buccal mucosa	T2N2M0	No	II	8.73293
158	OSCC	Male	80	Gingiva	T4N0M0	No	II	7.12613
159	OSCC	Male	60	Buccal mucosa, gingiva, plate and mouth floor	T4N2bM0	No	II-III	9.74293
160	OSCC	Female	77	Buccal mucosa and gingiva	T4N2M0	No	II-III	7.89459
161	OSCC	Male	60	Buccal mucosa	T1N2M0	Yes	I-II	4.91293
162	OSCC	Male	71	Soft plate	T4N0M0	No	III	11.6752
163	OSCC	Male	44	Tongue	T4N2M0	No	II	12.8123
164	OSCC	Male	45	Plate	T4N0M0	No	II-III	9.55763
165	OSCC	Male	60	Buccal mucosa	T3N2bM0	No	II	9.55403
166	OSCC	Male	56	Mouth floor	T4N1M0	No	I-II	11.8903
167	OSCC	Male	62	Mouth floor	T4N1M0	No	II	10.7889
168	OSCC	Male	77	Buccal mucosa	T4N1M0	No	II	12.7074
169	OSCC	Male	76	Mouth floor and tongue	T2N2cM0	No	II	12.7319
170	OSCC	Female	43	Tongue	T1N0M0	No	I	8.00313

## Sheet: Normal
Patient	Type	Sex	Age	Location	FAT1 Score
1	OSCC	Male	53	Tongue	21.3948
2	OSCC	Male	43	Gingiva	16.3958
3	OSCC	Famale	37	Tongue	17.4786
4	OSCC	Male	56	Buccal Mucosa	14.5677
5	OSCC	Famale	52	Tongue	12.2385
6	OSCC	Male	76	Tongue	21.3453
7	OSCC	Famale	46	Mouth Floor	19.4563
8	OSCC	Male	42	Tongue	14.6533
9	OSCC	Famale	68	Gingiva	15.3657
10	OSCC	Male	71	Tongue	14.5784
11	OSCC	Male	36	Tongue	13.5674
12	OSCC	Famale	59	Tongue	11.3708
13	OSCC	Famale	48	Lip	18.6433
14	OSCC	Male	63	Tongue	12.5965
15	OSCC	Male	70	Soft Plate	13.5844
16	OSCC	Male	52	Tongue	13.3785
17	OSCC	Male	58	Tongue	19.3467
18	OSCC	Famale	45	Mouth Floor	12.5685
19	OSCC	Famale	38	Tongue	18.6235
20	OSCC	Famale	41	Buccal Mucosa	13.2467
21	OSCC	Male	49	Tongue	16.5689
22	OSCC	Male	40	Tongue	19.4351
23	OSCC	Male	59	Tongue	13.5803
24	OSCC	Famale	52	Buccal Mucosa	12.3458
25	OSCC	Male	38	Tongue	11.6687
26	OSCC	Male	62	Tongue	19.4675
27	OSCC	Male	52	Tongue	13.3465
28	OSCC	Famale	49	Mouth Floor	20.2432
29	OSCC	Male	55	Tongue	20.5434
30	OSCC	Male	48	Lip	18.4566
31	OSCC	Male	73	Gingiva	17.3654
32	OSCC	Male	56	Tongue	12.6897
33	OSCC	Famale	42	Tongue	14.5784
34	OSCC	Male	57	Tongue	12.3607
35	OSCC	Famale	62	Mouth Floor	11.5685
36	OSCC	Male	39	Tongue	13.6966
37	OSCC	Male	53	Soft Plate	12.376
38	OSCC	Famale	46	Tongue	13.457
39	OSCC	Male	49	Tongue	13.4657
40	OSCC	Famale	75	Buccal Mucosa	15.3577
41	OSCC	Male	64	Tongue	17.563
42	OSCC	Male	66	Tongue	19.456
43	OSCC	Male	49	Tongue	18.2465
44	OSCC	Male	38	Tongue	14.2346
45	OSCC	Famale	52	Lip	15.8796
46	OSCC	Male	57	Gingiva	15.9484
47	OSCC	Male	48	Tongue	12.456
48	OSCC	Famale	53	Tongue	23.4565
49	OSCC	Male	65	Tongue	16.3847
50	OSCC	Male	63	Tongue	17.3453
51	OSCC	Male	73	Tongue	19.5424
52	OSCC	Famale	58	Mouth Floor	19.4578
53	OSCC	Male	67	Tongue	16.3453
54	OSCC	Male	47	Tongue	13.9643
55	OSCC	Male	39	Tongue	10.4563
56	OSCC	Famale	54	Tongue	12.5691
57	OSCC	Male	64	Mouth Floor	12.6954
58	OSCC	Famale	48	Tongue	18.0377
59	OSCC	Male	52	Tongue	11.3759
60	OSCC	Male	64	Tongue	17.4245
61	OSCC	Male	53	Buccal Mucosa	12.3266
62	OSCC	Famale	48	Tongue	18.0573
63	OSCC	Famale	44	Tongue	12.3467
64	OSCC	Male	65	Mouth Floor	18.4673
65	OSCC	Male	37	Tongue	15.4563
66	OSCC	Famale	71	Tongue	20.2614
67	OSCC	Famale	62	Soft Plate	16.0512
68	OSCC	Male	59	Tongue	18.4857
69	OSCC	Male	64	Tongue	23.4554
70	OSCC	Famale	72	Tongue	21.3256
71	OSCC	Male	38	Lip	17.4568
72	OSCC	Famale	66	Tongue	17.3225
73	OSCC	Male	57	Mouth Floor	18.5848
74	OSCC	Famale	75	Tongue	18.4563
75	OSCC	Male	46	Gingiva	13.5437
76	OSCC	Male	57	Tongue	13.2347
77	OSCC	Famale	63	Tongue	13.6475
78	OSCC	Famale	41	Tongue	13.5467
79	OSCC	Male	38	Buccal Mucosa	13.0741
80	OSCC	Male	45	Tongue	12.6964
81	OSCC	Male	53	Tongue	17.3579
82	OSCC	Famale	49	Tongue	19.2467
83	OSCC	Male	75	Lip	10.6477
84	OSCC	Male	59	Tongue	11.9236
85	OSCC	Male	60	Tongue	11.3576
86	OSCC	Famale	79	Tongue	16.378
87	OSCC	Famale	41	Tongue	20.3452
88	OSCC	Male	58	Tongue	11.3577
89	OSCC	Male	67	Mouth Floor	11.8098
90	OSCC	Famale	46	Tongue	23.4586
91	OSCC	Male	74	Tongue	17.2925
92	OSCC	Male	39	Soft Plate	20.4642
93	OSCC	Male	50	Tongue	18.4575
94	OSCC	Famale	63	Tongue	20.8794
95	OSCC	Male	55	Buccal Mucosa	12.4765
96	OSCC	Male	63	Tongue	17.4653
97	OSCC	Male	49	Tongue	18.6432
98	OSCC	Famale	47	Soft Plate	12.3453
99	OSCC	Male	57	Tongue	18.7563
100	OSCC	Male	63	Tongue	12.3453
101	OSCC	Famale	58	Gingiva	12.3064
102	OSCC	Male	47	Tongue	20.4868
103	OSCC	Male	46	Tongue	20.6733
104	OSCC	Famale	68	Mouth Floor	13.3467
105	OSCC	Male	34	Tongue	12.3462
106	OSCC	Male	59	Buccal Mucosa	13.3477
107	OSCC	Famale	67	Tongue	12.4352
108	OSCC	Male	42	Tongue	13.3576
109	OSCC	Male	51	Tongue	11.3768
110	OSCC	Famale	48	Tongue	11.452
111	Normal mucosa	Male	62	Buccal	11.7486
112	Normal mucosa	Male	49	Plate	10.964
113	Normal mucosa	Female	85	Tongue	11.3565
114	Normal mucosa	Female	59	Tongue	20.634
115	Normal mucosa	Male	63	Tongue	19.6757
116	Normal mucosa	Male	62	Gingiva	19.8567
117	Normal mucosa	Male	76	Tongue	12.5678
118	Normal mucosa	Male	77	Gingiva	19.1418
