# Supplementary material for: FAT1 knockdown enhances the CSC properties of HNSCC through p-CaMKII-mediated inactivation of the IFN pathway
Source: Int J Biol Sci. 2025 Jan 1;21(2):671–84. doi: 10.7150/ijbs.95723 (PMC11705627; doi:10.7150/ijbs.95723)
Supplement: Supplementary file 5 — Supplementary excel file 4. [file ijbsv21p0671s5.xlsx]

## Sheet: 1726051627736_1d2c099e3c001
Gene ID	Gene Symbol	Type	NC Average Read Count	SiFAT Average Read Count	log2 (SiFAT / NC)	Pvalue(SiFAT / NC)	Qvalue (SiFAT / NC)
723790	'H2AC19'	mRNA	59.89	0	-22.3929	1.00625e-08	5.02484e-07
8681	'JMJD7-PLA2G4B'	mRNA	27.07	0.18	-7.20205	6.3677e-06	0.000195549
129607	'CMPK2'	mRNA	70.66	3.69	-4.2598	1.58982e-17	1.83822e-15
3429	'IFI27'	mRNA	1292.38	101.31	-3.67313	1.08347e-281	2.33326e-278
91543	'RSAD2'	mRNA	80.9	6.38	-3.66554	1.21476e-19	1.53881e-17
10964	'IFI44L'	mRNA	1228.46	98.6	-3.63914	1.98973e-264	3.80878e-261
54739	'XAF1'	mRNA	513.78	58.68	-3.1303	3.84129e-99	2.64711e-96
4939	'OAS2'	mRNA	2341.55	284.84	-3.03923	0	0
4600	'MX2'	mRNA	868.77	113.72	-2.9335	9.10052e-172	8.71021e-169
2537	'IFI6'	mRNA	3338.61	543.06	-2.62005	0	0
4599	'MX1'	mRNA	4910.8	810.27	-2.59948	0	0
10561	'IFI44'	mRNA	1793.28	301.14	-2.57409	2.12112e-259	3.65426e-256
4938	'OAS1'	mRNA	2149.75	373.56	-2.52474	0	0
162517	'FBXO39'	mRNA	12.9	2.35	-2.45923	0.00148273	0.0220781
3434	'IFIT1'	mRNA	1488.1	274.07	-2.44086	3.48364e-243	5.45601e-240
8638	'OASL'	mRNA	348.93	64.4	-2.43779	1.97074e-56	7.38085e-54
9636	'ISG15'	mRNA	2085.63	453.52	-2.20123	1.04342e-282	2.56801e-279
4940	'OAS3'	mRNA	8784.82	1912.62	-2.19946	0	0
94240	'EPSTI1'	mRNA	571.67	126.15	-2.18004	3.7999e-85	2.2574e-82
55601	'DDX60'	mRNA	1336.73	347.8	-1.94237	2.59047e-161	2.34888e-158
3437	'IFIT3'	mRNA	2138.43	592.37	-1.85198	1.27592e-227	1.8318e-224
3665	'IRF7'	mRNA	684.77	191.38	-1.83917	9.55506e-68	4.22089e-65
10346	'TRIM22'	mRNA	415.97	119.11	-1.80412	3.46087e-48	1.14661e-45
51191	'HERC5'	mRNA	323.69	96.33	-1.74858	3.71543e-37	1.00015e-34
23586	'DDX58'	mRNA	1595.77	487.36	-1.7112	5.52732e-161	4.76123e-158
27074	'LAMP3'	mRNA	817.48	254.73	-1.68219	8.95567e-84	5.14294e-81
8519	'IFITM1'	mRNA	2691.99	844.02	-1.67332	1.00152e-216	1.32725e-213
9985	'REC8'	mRNA	221.89	70.41	-1.65604	4.23558e-22	6.13197e-20
6772	'STAT1'	mRNA	11535.4	3830.14	-1.59061	0	0
389903	'CSAG3'	mRNA	22.16	7.39	-1.58419	0.0014535	0.0217936
9699	'RIMS2'	mRNA	181.26	61.41	-1.5614	1.0346e-18	1.26412e-16
11274	'USP18'	mRNA	346.69	119.72	-1.53397	1.65196e-32	3.79467e-30
4322	'MMP13'	mRNA	46.82	16.45	-1.50889	2.72739e-05	0.000715183
10379	'IRF9'	mRNA	948.22	335.64	-1.4983	2.58875e-78	1.35148e-75
341208	'HEPHL1'	mRNA	50.12	17.79	-1.49419	1.04986e-05	0.00030392
3965	'LGALS9'	mRNA	325.63	116.35	-1.48473	8.58308e-30	1.80328e-27
84941	'HSH2D'	mRNA	500.15	185.86	-1.4281	3.80527e-42	1.11114e-39
83666	'PARP9'	mRNA	2863.37	1086.74	-1.39771	4.6125e-187	5.29761e-184
85441	'HELZ2'	mRNA	4853.46	1850.83	-1.39084	1.59243e-77	7.83837e-75
25939	'SAMHD1'	mRNA	1039.94	399.6	-1.37988	5.45044e-74	2.60834e-71
684	'BST2'	mRNA	2026	795.65	-1.34844	5.18348e-137	4.05914e-134
116071	'BATF2'	mRNA	225.67	89	-1.34232	4.4189e-17	4.94343e-15
5359	'PLSCR1'	mRNA	4042.31	1633.01	-1.30764	3.43016e-195	4.22105e-192
54809	'SAMD9'	mRNA	3327.69	1364.55	-1.2861	7.69181e-181	8.28216e-178
91351	'DDX60L'	mRNA	863.7	360.36	-1.2611	1.06845e-59	4.38269e-57
64581	'CLEC7A'	mRNA	28.72	12.06	-1.25193	0.00309078	0.0400662
3627	'CXCL10'	mRNA	84.17	35.57	-1.24254	5.59074e-07	2.15475e-05
219285	'SAMD9L'	mRNA	890.45	378.22	-1.23532	9.47876e-55	3.40208e-52
55008	'HERC6'	mRNA	261.87	111.37	-1.23349	1.11335e-19	1.4208e-17
64135	'IFIH1'	mRNA	1274.49	543.53	-1.22949	1.52718e-82	8.4872e-80
64108	'RTP4'	mRNA	98.36	42.91	-1.19671	7.27417e-08	3.22158e-06
55281	'TMEM140'	mRNA	263.6	115.97	-1.18464	1.52637e-16	1.60343e-14
79132	'DHX58'	mRNA	312.73	138.9	-1.17087	2.39023e-21	3.32088e-19
284759	'SIRPB2'	mRNA	57.05	25.79	-1.14547	0.000105196	0.00233847
5610	'EIF2AK2'	mRNA	4819.43	2265.51	-1.08903	4.06958e-177	4.12416e-174
51513	'ETV7'	mRNA	54.79	27.13	-1.01411	0.000553927	0.0097553
3430	'IFI35'	mRNA	573.55	284.93	-1.00934	7.98374e-25	1.29758e-22
64761	'PARP12'	mRNA	1732.3	864.97	-1.00197	4.35087e-73	2.02586e-70
54625	'PARP14'	mRNA	4006.84	2043.59	-0.97136	2.43415e-132	1.82328e-129
10158	'PDZK1IP1'	mRNA	1237.88	633.21	-0.967118	1.53824e-43	4.81833e-41
629	'CFB'	mRNA	8399.11	4408.2	-0.930047	2.32911e-156	1.91076e-153
51056	'LAP3'	mRNA	718.09	386.47	-0.893824	7.80583e-29	1.52817e-26
51296	'SLC15A3'	mRNA	321.94	174.35	-0.88482	9.11579e-14	7.77459e-12
440068	'CARD17'	mRNA	192.55	105.39	-0.869536	1.19772e-08	5.9294e-07
79924	'ADM2'	mRNA	51.84	28.48	-0.863964	0.00273603	0.0360416
1573	'CYP2J2'	mRNA	68.34	37.57	-0.863258	0.000509319	0.0090928
6672	'SP100'	mRNA	3512.74	1951.46	-0.848042	2.26917e-82	1.22167e-79
64078	'SLC28A3'	mRNA	53.54	29.83	-0.843875	0.00355078	0.0445858
9830	'TRIM14'	mRNA	1957.69	1096.91	-0.835714	2.56444e-56	9.40003e-54
3934	'LCN2'	mRNA	1176.56	659.66	-0.834771	2.79942e-27	5.07667e-25
6373	'CXCL11'	mRNA	162.37	91.18	-0.832449	5.47554e-07	2.11508e-05
9473	'THEMIS2'	mRNA	510.31	292.83	-0.801304	7.87698e-17	8.42886e-15
151636	'DTX3L'	mRNA	2876.2	1657.66	-0.795011	1.15045e-67	4.95498e-65
22989	'MYH15'	mRNA	56.83	32.91	-0.788112	0.00366878	0.045603
19	'ABCA1'	mRNA	273.54	158.62	-0.7862	1.72555e-09	9.28995e-08
24138	'IFIT5'	mRNA	542.26	318.79	-0.76638	6.7178e-17	7.28313e-15
56829	'ZC3HAV1'	mRNA	1863.65	1112.04	-0.744926	3.266e-42	9.70113e-40
4061	'LY6E'	mRNA	3601.21	2154.62	-0.741053	6.98634e-60	2.93563e-57
8347	'H2BC4'	mRNA	151.82	90.84	-0.7409	8.91045e-06	0.000262409
1890	'TYMP'	mRNA	450.68	274.99	-0.712724	1.9148e-13	1.60918e-11
84875	'PARP10'	mRNA	656.95	402.49	-0.706825	8.18481e-17	8.70419e-15
231	'AKR1B1'	mRNA	3835.01	2357.75	-0.701818	4.67497e-68	2.11949e-65
2533	'FYB1'	mRNA	133.64	82.54	-0.695239	0.000122017	0.00265754
3123	'HLA-DRB1'	mRNA	268.69	167.4	-0.68267	1.15405e-07	4.95811e-06
1258	'CNGB1'	mRNA	125.77	80.83	-0.63784	0.000310867	0.0059375
3669	'ISG20'	mRNA	192.13	124.42	-0.626791	2.1657e-05	0.000585725
51131	'PHF11'	mRNA	223.52	144.93	-0.625053	2.84034e-06	9.52012e-05
10826	'FAXDC2'	mRNA	91.78	59.7	-0.620522	0.00251116	0.0336671
53840	'TRIM34'	mRNA	205.62	133.83	-0.619576	1.81941e-05	0.000506378
875	'CBS'	mRNA	186.88	121.72	-0.618552	0.000135125	0.00288468
9246	'UBE2L6'	mRNA	1662.71	1083.09	-0.618388	7.85049e-31	1.66973e-28
6773	'STAT2'	mRNA	3113.04	2039.42	-0.610165	8.90716e-53	3.13169e-50
87178	'PNPT1'	mRNA	942.82	630.74	-0.579938	1.82717e-18	2.2168e-16
10410	'IFITM3'	mRNA	7363.47	4929.28	-0.57901	5.07936e-89	3.12526e-86
221662	'RBM24'	mRNA	123.11	82.85	-0.571329	0.00136834	0.0208066
84419	'C15orf48'	mRNA	838.56	564.84	-0.570071	5.52912e-14	4.78671e-12
3431	'SP110'	mRNA	1684.7	1141.95	-0.560987	1.42132e-27	2.66158e-25
23424	'TDRD7'	mRNA	1156.53	784.84	-0.559327	1.35767e-19	1.7073e-17
80830	'APOL6'	mRNA	1573.53	1076.99	-0.547001	7.24936e-24	1.1458e-21
9314	'KLF4'	mRNA	456.69	312.93	-0.545364	3.51889e-09	1.84266e-07
51246	'SHISA5'	mRNA	1292.65	886.11	-0.544783	5.07681e-20	6.62601e-18
1437	'CSF2'	mRNA	284.97	195.37	-0.544606	8.34916e-06	0.000247853
2633	'GBP1'	mRNA	1844.07	1267.2	-0.54125	5.12874e-25	8.42597e-23
3853	'KRT6A'	mRNA	417.56	286.97	-0.541063	5.91919e-08	2.70493e-06
114990	'VASN'	mRNA	454	312.56	-0.538552	7.55978e-09	3.83059e-07
58985	'IL22RA1'	mRNA	113.24	78.17	-0.534696	0.00360667	0.0449607
6890	'TAP1'	mRNA	2832.91	1959.18	-0.532037	1.2378e-34	3.09056e-32
7049	'TGFBR3'	mRNA	177.34	122.69	-0.531513	0.000845547	0.0139531
771	'CA12'	mRNA	422.78	293.02	-0.528904	1.52207e-07	6.39566e-06
710	'SERPING1'	mRNA	235.19	163.02	-0.528764	3.58736e-05	0.000906732
64127	'NOD2'	mRNA	214.83	149.55	-0.522611	0.000132307	0.00284567
9881	'TRANK1'	mRNA	764.43	532.93	-0.520437	2.77329e-12	2.0594e-10
353322	'ANKRD37'	mRNA	161.22	112.72	-0.516368	0.00108287	0.0171784
57169	'ZNFX1'	mRNA	2280.73	1597.99	-0.513236	8.9144e-30	1.85033e-27
8743	'TNFSF10'	mRNA	1155.57	813.46	-0.506461	1.12496e-16	1.189e-14
675	'BRCA2'	mRNA	361.64	254.68	-0.50589	1.77701e-06	6.2863e-05
1543	'CYP1A1'	mRNA	1088.47	766.82	-0.505329	4.88706e-13	3.99025e-11
3678	'ITGA5'	mRNA	8929.64	6325.03	-0.497529	1.20178e-57	4.70551e-55
124976	'SPNS2'	mRNA	150.91	107	-0.496106	0.00165041	0.0240349
8528	'DDO'	mRNA	137.04	97.29	-0.494289	0.00339733	0.0430046
85363	'TRIM5'	mRNA	834.73	592.89	-0.493543	1.00084e-11	7.00915e-10
3433	'IFIT2'	mRNA	1084.95	771.56	-0.491771	3.22561e-14	2.86447e-12
5507	'PPP1R3C'	mRNA	174.24	124.01	-0.490621	0.00159008	0.023314
240	'ALOX5'	mRNA	300.04	213.65	-0.489903	2.75284e-05	0.000720758
6323	'SCN1A'	mRNA	150.96	107.98	-0.483374	0.00317083	0.0408579
90249	'UNC5A'	mRNA	312.68	223.96	-0.481423	2.52295e-05	0.000665627
3918	'LAMC2'	mRNA	30814.8	22109.8	-0.478938	1.00021e-103	7.17988e-101
8876	'VNN1'	mRNA	229.05	165.26	-0.470982	0.000586716	0.0102307
55337	'SHFL'	mRNA	1074.17	776.79	-0.467628	5.92179e-14	5.10103e-12
5106	'PCK2'	mRNA	399.14	288.66	-0.467498	3.87358e-06	0.000125412
7318	'UBA7'	mRNA	338.98	245.17	-0.467423	2.08028e-05	0.000566179
9353	'SLIT2'	mRNA	171.17	123.83	-0.467109	0.0020365	0.0286406
27134	'TJP3'	mRNA	249.27	180.66	-0.464399	0.000267138	0.00518856
9088	'PKMYT1'	mRNA	235.46	171.17	-0.460049	0.000550129	0.00972064
972	'CD74'	mRNA	3674.46	2676.96	-0.456936	4.74573e-33	1.13555e-30
84659	'RNASE7'	mRNA	2796.47	2038.99	-0.455754	3.70869e-21	5.03097e-19
3122	'HLA-DRA'	mRNA	379.64	276.94	-0.455089	3.06004e-05	0.000792756
103	'ADAR'	mRNA	8809.79	6430.37	-0.454207	9.14869e-57	3.50252e-54
133	'ADM'	mRNA	2081.22	1521.5	-0.451933	7.66403e-18	8.98203e-16
29923	'HILPDA'	mRNA	1200.67	883.07	-0.44324	4.20953e-14	3.69966e-12
80833	'APOL3'	mRNA	297.59	219.01	-0.442317	0.000113515	0.00249127
9683	'N4BP1'	mRNA	1647.82	1213.65	-0.441202	2.92137e-18	3.4951e-16
6236	'RRAD'	mRNA	222.75	164.3	-0.439086	0.00155016	0.0228649
896	'CCND3'	mRNA	466.29	344.9	-0.435034	1.3097e-06	4.71055e-05
9975	'NR1D2'	mRNA	309.01	228.72	-0.434052	8.6897e-05	0.00197763
79413	'ZBED2'	mRNA	190.77	141.21	-0.434	0.00215416	0.0298808
81622	'UNC93B1'	mRNA	1153.1	853.78	-0.433568	8.92718e-13	7.15337e-11
3936	'LCP1'	mRNA	1115.76	826.49	-0.432956	3.23601e-10	1.8771e-08
5371	'PML'	mRNA	2908.21	2156.29	-0.431576	4.90719e-26	8.5395e-24
64116	'SLC39A8'	mRNA	869.15	645.56	-0.429061	0.000756666	0.0126685
6775	'STAT4'	mRNA	300.5	224.41	-0.421231	0.00016539	0.00344539
6446	'SGK1'	mRNA	795.09	597.37	-0.412485	4.84127e-09	2.50466e-07
4615	'MYD88'	mRNA	393.1	295.71	-0.410714	4.24004e-05	0.00105407
113455421	'DERPC'	mRNA	353.27	265.89	-0.409959	0.000830589	0.0137326
7424	'VEGFC'	mRNA	548.19	412.83	-0.409129	6.30896e-06	0.000194786
3005	'H1-0'	mRNA	4100.87	3088.75	-0.408907	1.60279e-27	2.96913e-25
9021	'SOCS3'	mRNA	1276.6	965.64	-0.402752	1.6119e-12	1.23422e-10
6737	'TRIM21'	mRNA	437.19	331.85	-0.397738	1.86242e-05	0.000515108
134265	'AFAP1L1'	mRNA	239.37	181.85	-0.396451	0.00166273	0.0241531
203328	'SUSD3'	mRNA	268.79	204.28	-0.395907	0.000666957	0.0114218
5270	'SERPINE2'	mRNA	366.9	279.79	-0.391033	0.000165237	0.00344539
8408	'ULK1'	mRNA	1434.6	1095.98	-0.388432	1.05281e-12	8.28212e-11
23649	'POLA2'	mRNA	491.94	376.25	-0.386792	7.3472e-05	0.00171051
154	'ADRB2'	mRNA	385.04	294.53	-0.386592	0.000119449	0.0026049
1267	'CNP'	mRNA	967.89	741.19	-0.385006	3.14375e-09	1.66648e-07
4261	'CIITA'	mRNA	240.85	184.57	-0.384018	0.00232337	0.0316669
5698	'PSMB9'	mRNA	1121.29	860.18	-0.38245	3.1118e-10	1.81729e-08
215	'ABCD1'	mRNA	336.6	258.28	-0.382132	0.000287623	0.0055427
29968	'PSAT1'	mRNA	729.78	562.54	-0.375514	2.60524e-06	8.87016e-05
3162	'HMOX1'	mRNA	331.45	255.56	-0.37514	0.00040876	0.00751561
85358	'SHANK3'	mRNA	370.56	285.74	-0.374992	0.000207862	0.00420804
8614	'STC2'	mRNA	4468.56	3446.02	-0.374878	9.72035e-30	1.9936e-27
160428	'ALDH1L2'	mRNA	267.82	206.67	-0.373884	0.00141559	0.021318
65009	'NDRG4'	mRNA	506.6	391.06	-0.373453	2.31591e-05	0.000620507
650	'BMP2'	mRNA	599.95	464.23	-0.370012	8.26782e-06	0.000246007
6609	'SMPD1'	mRNA	488.54	378.41	-0.368513	3.3243e-05	0.00084972
3854	'KRT6B'	mRNA	256.83	199.22	-0.366415	0.00256192	0.0342469
3428	'IFI16'	mRNA	5347.37	4148.32	-0.366302	1.04721e-28	2.02712e-26
576	'ADGRB2'	mRNA	338.42	262.71	-0.365362	0.000489044	0.00880381
4052	'LTBP1'	mRNA	296.09	230.13	-0.363584	0.00164027	0.0239277
1520	'CTSS'	mRNA	402.55	313.37	-0.361297	0.000195872	0.00400295
57664	'PLEKHA4'	mRNA	1139.67	887.6	-0.360631	5.54282e-09	2.84202e-07
101060376	'TBC1D3L'	mRNA	566.86	442.17	-0.35839	0.000112488	0.00247186
3660	'IRF2'	mRNA	463.96	362.14	-0.357456	0.000118214	0.00258122
5652	'PRSS8'	mRNA	2656.87	2074.2	-0.357171	3.18334e-16	3.26081e-14
5721	'PSME2'	mRNA	1720.23	1345.65	-0.354302	6.19937e-13	5.03787e-11
162394	'SLFN5'	mRNA	1575.41	1232.96	-0.353595	3.72137e-12	2.73982e-10
55072	'RNF31'	mRNA	727.02	569.53	-0.352218	2.69818e-06	9.13247e-05
2049	'EPHB3'	mRNA	288.08	225.74	-0.351845	0.00226222	0.0310546
94120	'SYTL3'	mRNA	263.87	207	-0.350155	0.0030561	0.0396486
2335	'FN1'	mRNA	3979.99	3122.53	-0.350053	3.56638e-20	4.6902e-18
28231	'SLCO4A1'	mRNA	3852.3	3026.43	-0.348105	5.65513e-20	7.32531e-18
54972	'TMEM132A'	mRNA	4901.74	3851.35	-0.347932	9.56649e-26	1.6318e-23
57674	'RNF213'	mRNA	7568.04	5946.88	-0.347787	1.37241e-26	2.41265e-24
7436	'VLDLR'	mRNA	372.19	292.84	-0.345931	0.00140639	0.0212537
80765	'STARD5'	mRNA	277.56	218.43	-0.345654	0.00332634	0.0423764
23780	'APOL2'	mRNA	1514.51	1191.87	-0.345619	1.44311e-10	8.75417e-09
126321	'MFSD12'	mRNA	1227.86	966.93	-0.344657	2.19934e-09	1.17671e-07
8482	'SEMA7A'	mRNA	596.69	469.92	-0.344558	4.90411e-05	0.00119502
89849	'ATG16L2'	mRNA	444.19	350.01	-0.343803	0.000251858	0.00495067
9260	'PDLIM7'	mRNA	743.95	586.67	-0.342653	3.30445e-06	0.000108436
726	'CAPN5'	mRNA	510.08	403.92	-0.336658	0.000363193	0.00680858
11247	'NXPH4'	mRNA	284.88	225.7	-0.335908	0.00314173	0.040635
51479	'ANKFY1'	mRNA	1889.94	1499.24	-0.334104	1.72241e-12	1.313e-10
112399	'EGLN3'	mRNA	5007.01	3975.37	-0.332862	1.98205e-22	2.99533e-20
10406	'WFDC2'	mRNA	2095.63	1664.29	-0.332477	6.04592e-12	4.35812e-10
26154	'ABCA12'	mRNA	796.9	633.44	-0.331202	1.05141e-05	0.00030392
90427	'BMF'	mRNA	555.55	441.63	-0.331066	0.00011211	0.00246986
27071	'DAPP1'	mRNA	370.37	294.55	-0.330457	0.00129801	0.0198952
716	'C1S'	mRNA	3334.45	2653.58	-0.329509	7.24338e-18	8.54719e-16
4835	'NQO2'	mRNA	286.72	228.23	-0.32916	0.00365261	0.0454347
57447	'NDRG2'	mRNA	2852.59	2272.81	-0.327791	9.58935e-15	8.93002e-13
2678	'GGT1'	mRNA	767.66	611.67	-0.32771	6.74703e-06	0.000205731
3134	'HLA-F'	mRNA	2552.57	2035.8	-0.326358	9.27664e-13	7.39898e-11
1466	'CSRP2'	mRNA	615.38	490.82	-0.326294	3.89976e-05	0.000979375
222962	'SLC29A4'	mRNA	361.39	288.32	-0.325855	0.00223181	0.0308089
81544	'GDPD5'	mRNA	712.27	568.27	-0.325842	6.36396e-06	0.000195549
10723	'SLC12A7'	mRNA	4084.69	3263.03	-0.324014	1.15276e-15	1.14796e-13
3959	'LGALS3BP'	mRNA	11747.1	9384.15	-0.324013	1.19451e-34	3.02632e-32
1843	'DUSP1'	mRNA	430.5	344.91	-0.31978	0.00111181	0.0175406
8542	'APOL1'	mRNA	3228.05	2590.18	-0.317612	3.98622e-15	3.87992e-13
25865	'PRKD2'	mRNA	1342.77	1078.12	-0.316693	1.91109e-08	9.17108e-07
26579	'MYEOV'	mRNA	343.83	276.46	-0.314647	0.00230113	0.0314884
203	'AK1'	mRNA	423.59	340.72	-0.314087	0.000752216	0.0126088
10018	'BCL2L11'	mRNA	558.97	449.93	-0.313077	0.000261462	0.00508405
8775	'NAPA'	mRNA	781.97	629.44	-0.313047	1.58601e-05	0.000447199
201294	'UNC13D'	mRNA	485.76	391.67	-0.310591	0.000487161	0.00878828
8349	'H2BC21'	mRNA	342.76	276.44	-0.310227	0.00256612	0.034258
5328	'PLAU'	mRNA	14774.6	11934.7	-0.307963	2.00348e-38	5.5671e-36
5054	'SERPINE1'	mRNA	7090.28	5728.38	-0.307717	5.1354e-25	8.42597e-23
29841	'GRHL1'	mRNA	479.42	387.34	-0.307673	0.000467719	0.00849985
63922	'CHTF18'	mRNA	401.39	324.46	-0.306969	0.0015072	0.0223845
22885	'ABLIM3'	mRNA	912	737.82	-0.305766	3.03996e-06	0.000101301
8971	'H1-10'	mRNA	2183.71	1767.34	-0.305203	8.88083e-12	6.27045e-10
5327	'PLAT'	mRNA	2371.46	1920.72	-0.304128	1.34093e-12	1.04061e-10
154091	'SLC2A12'	mRNA	424.92	344.19	-0.304004	0.0012405	0.0192188
4605	'MYBL2'	mRNA	460	372.67	-0.303744	0.00134811	0.0205532
715	'C1R'	mRNA	4058.9	3289.6	-0.303177	5.11712e-14	4.45241e-12
7991	'TUSC3'	mRNA	654.79	530.79	-0.302897	6.16335e-05	0.00146458
1292	'COL6A2'	mRNA	3371.77	2736.35	-0.301254	2.76737e-14	2.49614e-12
102723859	'TBC1D3E'	mRNA	400.87	325.61	-0.300026	0.00207399	0.0289552
7466	'WFS1'	mRNA	1139.82	926.33	-0.299207	8.04217e-06	0.000240539
3106	'HLA-B'	mRNA	36911	30013.7	-0.298431	6.40981e-28	1.2135e-25
116496	'NIBAN1'	mRNA	394.95	321.77	-0.295629	0.00214109	0.0297954
5129	'CDK18'	mRNA	1392.67	1135.28	-0.2948	4.44408e-08	2.08051e-06
54540	'FAM193B'	mRNA	702.38	573.93	-0.29136	5.48397e-05	0.00131585
330	'BIRC3'	mRNA	4296.71	3511.27	-0.291241	1.67042e-16	1.74412e-14
60370	'AVPI1'	mRNA	460.08	376.27	-0.290123	0.00153969	0.0227822
127544	'RNF19B'	mRNA	535.32	438.44	-0.288028	0.000431873	0.00788313
26118	'WSB1'	mRNA	3530.59	2892.9	-0.287393	2.80585e-12	2.07465e-10
7805	'LAPTM5'	mRNA	695.42	570.21	-0.286373	0.000280075	0.00540933
6892	'TAPBP'	mRNA	8634.06	7081.36	-0.286014	1.95753e-20	2.61428e-18
55367	'PIDD1'	mRNA	405.63	332.88	-0.285174	0.00331191	0.0422336
11344	'TWF2'	mRNA	479.04	393.21	-0.284838	0.0020638	0.0289271
23030	'KDM4B'	mRNA	2705.48	2220.92	-0.284728	7.76124e-11	4.8271e-09
55160	'ARHGEF10L'	mRNA	416.77	342.7	-0.282309	0.00282784	0.037048
475	'ATOX1'	mRNA	392.41	323.78	-0.277355	0.003651	0.0454347
83719	'YPEL3'	mRNA	460.98	380.39	-0.277241	0.00200914	0.0283717
410	'ARSA'	mRNA	988.5	815.92	-0.276815	6.53359e-06	0.000199576
64282	'TENT4B'	mRNA	447.49	369.7	-0.275502	0.00221222	0.0306121
56834	'GPR137'	mRNA	642.22	530.63	-0.275358	0.000253675	0.00496845
220002	'CYB561A3'	mRNA	2627.26	2171.41	-0.274932	6.60933e-09	3.35887e-07
6318	'SERPINB4'	mRNA	1149.03	949.8	-0.27472	2.39295e-05	0.000637182
1889	'ECE1'	mRNA	6773.21	5599.4	-0.274568	3.15219e-20	4.17738e-18
9615	'GDA'	mRNA	1286.49	1065.91	-0.271351	7.68508e-07	2.86393e-05
6448	'SGSH'	mRNA	464.56	385.09	-0.270661	0.00205892	0.0289087
126353	'MISP'	mRNA	1013	840.28	-0.269681	5.35389e-05	0.00129003
7477	'WNT7B'	mRNA	1245.76	1033.61	-0.269339	2.473e-06	8.47016e-05
84166	'NLRC5'	mRNA	782.69	649.55	-0.268999	0.000217046	0.00437341
9567	'GTPBP1'	mRNA	1503.46	1248.23	-0.2684	2.79711e-07	1.13119e-05
10954	'PDIA5'	mRNA	779.33	647.21	-0.267986	0.000111831	0.00246687
56666	'PANX2'	mRNA	629.07	522.64	-0.267424	0.000554922	0.0097553
11221	'DUSP10'	mRNA	536.87	446.15	-0.267061	0.00121635	0.0188957
8437	'RASAL1'	mRNA	446.35	371.02	-0.266669	0.0031945	0.0411014
56938	'ARNTL2'	mRNA	1896.68	1577.16	-0.266141	2.12729e-08	1.01521e-06
91289	'LMF2'	mRNA	1222.67	1016.97	-0.265751	4.21154e-06	0.000134613
57580	'PREX1'	mRNA	623.15	518.73	-0.264613	0.00129385	0.0198667
84985	'FAM83A'	mRNA	1346.82	1121.86	-0.263661	1.10235e-06	3.99816e-05
58472	'SQOR'	mRNA	1964.12	1636.32	-0.26343	1.07152e-07	4.62662e-06
285966	'TCAF2'	mRNA	848.21	706.75	-0.263235	0.000156556	0.00328921
7083	'TK1'	mRNA	1287.36	1072.72	-0.263145	1.86951e-06	6.57305e-05
400506	'KNOP1'	mRNA	411.45	494.01	0.263827	0.00263711	0.0349404
57510	'XPO5'	mRNA	1170.59	1405.95	0.264314	5.15495e-07	2.00473e-05
83444	'INO80B'	mRNA	376.55	452.37	0.26465	0.00337115	0.0427674
26156	'RSL1D1'	mRNA	2801.69	3365.95	0.264714	5.65581e-12	4.11132e-10
60481	'ELOVL5'	mRNA	2817.9	3385.44	0.264722	4.71062e-11	2.99463e-09
1739	'DLG1'	mRNA	4651.77	5588.97	0.264804	4.96222e-17	5.48007e-15
6741	'SSB'	mRNA	1656.74	1990.76	0.264967	4.34032e-07	1.69943e-05
4054	'LTBP3'	mRNA	732.67	880.59	0.265306	7.28193e-05	0.0016976
3182	'HNRNPAB'	mRNA	1077.5	1295.9	0.26627	5.22896e-06	0.000164088
1021	'CDK6'	mRNA	1323.66	1592	0.26631	1.00598e-07	4.3876e-06
4893	'NRAS'	mRNA	2025.53	2436.83	0.266706	4.32552e-10	2.47575e-08
819	'CAMLG'	mRNA	682.16	820.84	0.266995	0.00010754	0.00238442
3552	'IL1A'	mRNA	6104.74	7346.6	0.267147	5.42375e-15	5.19113e-13
55771	'PRR11'	mRNA	1528.35	1841.42	0.268839	1.50099e-08	7.34632e-07
345778	'MTX3'	mRNA	1046.77	1261.33	0.269003	2.06061e-06	7.15729e-05
6059	'ABCE1'	mRNA	963.92	1161.9	0.269505	3.20266e-06	0.000106038
54930	'HAUS4'	mRNA	531	640.18	0.269775	0.000365332	0.0068298
8496	'PPFIBP1'	mRNA	1847.05	2227.73	0.270351	2.64887e-10	1.5575e-08
4670	'HNRNPM'	mRNA	2342.2	2825.39	0.27059	2.63515e-10	1.55474e-08
7381	'UQCRB'	mRNA	1599.27	1929.73	0.270986	3.27868e-09	1.73267e-07
26146	'TRAF3IP1'	mRNA	368.6	444.84	0.271235	0.0023516	0.0319409
9875	'URB1'	mRNA	1135.69	1372.39	0.273118	1.89516e-06	6.63613e-05
6146	'RPL22'	mRNA	6260.78	7567.54	0.273483	4.54695e-06	0.000144529
10079	'ATP9A'	mRNA	1545.62	1868.99	0.274073	4.48612e-09	2.32792e-07
25764	'HYPK'	mRNA	453.85	549.23	0.275203	0.00108685	0.0172098
6385	'SDC4'	mRNA	16327.1	19768	0.275893	3.72194e-18	4.42218e-16
84311	'MRPL45'	mRNA	819.97	992.9	0.276078	1.00016e-05	0.000291551
83989	'FAM172A'	mRNA	496.96	601.77	0.276087	0.000394238	0.00727187
25879	'DCAF13'	mRNA	613.75	743.21	0.276111	9.95972e-05	0.00222839
100288142	'NBPF20'	mRNA	813.87	985.65	0.27628	8.56376e-06	0.000253064
8793	'TNFRSF10D'	mRNA	1303.71	1579.13	0.2765	1.78889e-07	7.40841e-06
8602	'NOP14'	mRNA	673.17	815.99	0.277581	4.46305e-05	0.00109909
50814	'NSDHL'	mRNA	501.14	607.69	0.278108	0.000387575	0.00717202
55686	'MREG'	mRNA	332.35	403.07	0.278317	0.00358222	0.0448833
401466	'RBIS'	mRNA	350.82	425.63	0.278851	0.0032102	0.0412418
71	'ACTG1'	mRNA	44103.5	53508.5	0.278875	1.45491e-36	3.79776e-34
11137	'PWP1'	mRNA	775.99	941.94	0.279603	1.01613e-05	0.000295208
5757	'PTMA'	mRNA	10153	12328.5	0.280101	1.05122e-25	1.77553e-23
7046	'TGFBR1'	mRNA	1193.8	1451.31	0.281792	7.52175e-07	2.82042e-05
790	'CAD'	mRNA	869.9	1057.8	0.282159	2.23928e-06	7.70025e-05
1973	'EIF4A1'	mRNA	10347.4	12594.8	0.283555	6.11489e-28	1.17053e-25
6594	'SMARCA1'	mRNA	1296.69	1578.61	0.283823	4.99285e-08	2.30608e-06
10492	'SYNCRIP'	mRNA	3274.49	3986.55	0.283874	2.37816e-14	2.15637e-12
79071	'ELOVL6'	mRNA	428.39	521.73	0.284388	0.00112599	0.0177318
79017	'GGCT'	mRNA	993.85	1211.53	0.285733	6.88683e-07	2.61336e-05
3667	'IRS1'	mRNA	1576.83	1922.33	0.285824	5.12809e-09	2.64511e-07
501	'ALDH7A1'	mRNA	1589.04	1938.66	0.28691	2.32465e-10	1.38578e-08
1622	'DBI'	mRNA	1089.99	1329.83	0.286924	2.91968e-07	1.17799e-05
23160	'WDR43'	mRNA	1061.72	1295.38	0.286964	5.85386e-07	2.24611e-05
10885	'WDR3'	mRNA	1121.11	1368.7	0.287886	1.21092e-07	5.18948e-06
6418	'SET'	mRNA	4746.57	5798.38	0.288765	6.3081e-22	9.05633e-20
6421	'SFPQ'	mRNA	4679.17	5720.44	0.289876	2.54067e-22	3.76655e-20
3329	'HSPD1'	mRNA	8209.15	10044.3	0.291072	1.91667e-24	3.05744e-22
10257	'ABCC4'	mRNA	404.92	495.69	0.291798	0.00141096	0.0212668
51388	'NIP7'	mRNA	410.46	502.61	0.292181	0.00062802	0.0108195
8148	'TAF15'	mRNA	1166.35	1428.58	0.292571	6.36705e-06	0.000195549
26354	'GNL3'	mRNA	647.86	793.84	0.293154	3.30703e-05	0.000847568
79646	'PANK3'	mRNA	2961.58	3629.79	0.293522	1.91704e-16	1.98956e-14
2196	'FAT2'	mRNA	5058.58	6200.04	0.293545	6.23625e-16	6.31989e-14
8864	'PER2'	mRNA	317.43	389.2	0.294059	0.00226219	0.0310546
10084	'PQBP1'	mRNA	387.54	475.26	0.294377	0.000923514	0.0150381
162073	'ITPRIPL2'	mRNA	1005.31	1232.99	0.294521	8.52335e-07	3.15786e-05
55759	'WDR12'	mRNA	488.94	599.89	0.295033	0.000393456	0.00726524
292	'SLC25A5'	mRNA	3268.02	4010.77	0.295462	5.30296e-17	5.81907e-15
8669	'EIF3J'	mRNA	754.97	926.63	0.295564	1.88466e-05	0.000520334
2012	'EMP1'	mRNA	1808.63	2220.23	0.295812	4.70324e-11	2.99463e-09
5436	'POLR2G'	mRNA	436.51	536.01	0.296244	0.000398309	0.00733912
810	'CALML3'	mRNA	421.06	517.27	0.29689	0.000502694	0.00901188
84916	'UTP4'	mRNA	989.64	1215.91	0.297063	5.67741e-07	2.18327e-05
6428	'SRSF3'	mRNA	1469.13	1805.16	0.297164	3.45916e-09	1.8169e-07
5575	'PRKAR1B'	mRNA	415.9	511.05	0.297217	0.000485473	0.00876702
3843	'IPO5'	mRNA	2992.69	3678.87	0.297822	7.35436e-17	7.91881e-15
60489	'APOBEC3G'	mRNA	1152.85	1417.59	0.298239	4.90771e-08	2.27898e-06
4001	'LMNB1'	mRNA	591.43	727.33	0.298407	2.49232e-05	0.000658552
7127	'TNFAIP2'	mRNA	3075.61	3784.29	0.29915	9.00281e-15	8.42937e-13
57181	'SLC39A10'	mRNA	699.93	862.05	0.300566	8.06333e-06	0.000240754
7157	'TP53'	mRNA	592.02	729.29	0.300855	5.93252e-05	0.00141559
7965	'AIMP2'	mRNA	316.84	390.31	0.300865	0.00225803	0.0310546
2653	'GCSH'	mRNA	314.49	387.42	0.300882	0.0028573	0.0373514
6120	'RPE'	mRNA	1101.45	1357.11	0.301136	1.68092e-07	6.99489e-06
6636	'SNRPF'	mRNA	442.24	545.1	0.301706	0.000373813	0.00694719
1718	'DHCR24'	mRNA	6606.88	8143.8	0.301732	1.17719e-21	1.67609e-19
84817	'TXNDC17'	mRNA	447.28	551.65	0.302591	0.000246892	0.00488341
23670	'CEMIP2'	mRNA	1826.67	2254.38	0.303515	1.66207e-10	9.97707e-09
10606	'PAICS'	mRNA	1741.73	2151.06	0.304527	6.30496e-12	4.52591e-10
1802	'DPH2'	mRNA	305.64	377.5	0.304628	0.00258092	0.0343618
84365	'NIFK'	mRNA	506.63	626.06	0.305375	0.000134316	0.0028781
10988	'METAP2'	mRNA	1792.69	2216.69	0.306286	1.51331e-12	1.16389e-10
412	'STS'	mRNA	756.43	935.89	0.307132	6.48779e-06	0.000198529
490	'ATP2B1'	mRNA	3760.09	4655.17	0.308066	3.45652e-17	3.89208e-15
54974	'THG1L'	mRNA	608.81	754.05	0.30867	1.99811e-05	0.000548145
5923	'RASGRF1'	mRNA	1135.66	1407.08	0.309163	1.86336e-08	8.96704e-07
51665	'ASB1'	mRNA	1578.98	1956.78	0.309491	5.74002e-11	3.62231e-09
84172	'POLR1B'	mRNA	789.73	979.35	0.31047	1.07535e-06	3.90845e-05
51187	'RSL24D1'	mRNA	1789.54	2219.44	0.310605	7.12637e-13	5.73706e-11
4781	'NFIB'	mRNA	653.29	810.31	0.310741	8.81262e-06	0.000259972
2222	'FDFT1'	mRNA	8932.31	11087.8	0.31187	2.61465e-32	5.85004e-30
1263	'PLK3'	mRNA	308.49	384.21	0.316641	0.00134371	0.0205044
5867	'RAB4A'	mRNA	518.08	645.62	0.317498	3.08037e-05	0.00079444
23195	'MDN1'	mRNA	1665.3	2076.9	0.318645	1.04738e-12	8.27721e-11
65983	'GRAMD2B'	mRNA	949.88	1185.34	0.319482	3.05998e-07	1.22884e-05
146223	'CMTM4'	mRNA	1507.85	1883.04	0.320565	5.5565e-10	3.15932e-08
23029	'RBM34'	mRNA	417.84	521.93	0.320905	0.000308714	0.00590291
79039	'DDX54'	mRNA	1346.18	1681.68	0.321031	1.1819e-10	7.22046e-09
9249	'DHRS3'	mRNA	365.77	456.97	0.321141	0.000599464	0.0104319
64794	'DDX31'	mRNA	332.6	415.62	0.321467	0.000702314	0.0119276
51602	'NOP58'	mRNA	721	901.71	0.322664	5.19604e-06	0.000163353
85462	'FHDC1'	mRNA	324.93	406.4	0.322783	0.000908769	0.0148683
5411	'PNN'	mRNA	1878.04	2352.87	0.32519	2.17833e-13	1.82176e-11
84154	'RPF2'	mRNA	595.61	746.25	0.325301	5.91073e-06	0.000183478
56902	'PNO1'	mRNA	252	315.78	0.325501	0.00252068	0.0337685
9590	'AKAP12'	mRNA	3625.45	4544.65	0.32601	2.02534e-22	3.03413e-20
4839	'NOP2'	mRNA	466.63	585	0.326155	4.58415e-05	0.00112181
23466	'CBX6'	mRNA	1771.14	2221.74	0.327008	4.35258e-13	3.57078e-11
3945	'LDHB'	mRNA	6793.73	8525.19	0.327529	5.94273e-29	1.1768e-26
84081	'NSRP1'	mRNA	474.34	595.3	0.327715	4.29121e-05	0.00106373
22822	'PHLDA1'	mRNA	2076.03	2606.09	0.328062	1.46219e-14	1.34709e-12
24147	'FJX1'	mRNA	936.58	1177.86	0.33069	1.02207e-07	4.4353e-06
5744	'PTHLH'	mRNA	265.66	334.32	0.331657	0.00223705	0.0308567
3177	'SLC29A2'	mRNA	852.26	1073.39	0.332797	1.01338e-07	4.40871e-06
262	'AMD1'	mRNA	755.67	952	0.333221	3.34353e-07	1.33031e-05
65124	'SOWAHC'	mRNA	766.9	967.95	0.33591	1.62698e-07	6.8033e-06
1975	'EIF4B'	mRNA	15037.5	18986.6	0.336415	1.07007e-48	3.61473e-46
27347	'STK39'	mRNA	1434.91	1811.96	0.336589	1.12813e-11	7.86862e-10
10528	'NOP56'	mRNA	799.38	1009.61	0.336843	3.78954e-07	1.49396e-05
23107	'MRPS27'	mRNA	1218.23	1539.91	0.338067	2.4859e-11	1.65355e-09
55920	'RCC2'	mRNA	1781.52	2252.36	0.338331	5.97578e-15	5.68788e-13
5250	'SLC25A3'	mRNA	5026.45	6355.71	0.338514	2.78545e-31	6.07441e-29
2706	'GJB2'	mRNA	551.73	698.07	0.339409	1.01019e-05	0.000293978
4597	'MVD'	mRNA	1175.78	1487.77	0.33953	4.70726e-11	2.99463e-09
3576	'CXCL8'	mRNA	1903.57	2411.02	0.340937	1.21298e-11	8.42628e-10
9984	'THOC1'	mRNA	493.08	624.57	0.341044	2.35016e-05	0.000626757
9518	'GDF15'	mRNA	1688.27	2139.14	0.341485	6.31546e-11	3.95647e-09
6632	'SNRPD1'	mRNA	518.02	656.65	0.342101	3.31097e-05	0.000847568
285761	'DCBLD1'	mRNA	597.07	757.41	0.343169	1.11872e-06	4.04052e-05
6307	'MSMO1'	mRNA	4336.3	5503.79	0.343963	3.05681e-27	5.48569e-25
28982	'FLVCR1'	mRNA	237.82	301.97	0.344535	0.00166644	0.0241866
54726	'OTUD4'	mRNA	741.29	941.91	0.34555	7.46867e-08	3.29924e-06
391059	'FRRS1'	mRNA	620.47	788.5	0.345759	1.27856e-06	4.60815e-05
6273	'S100A2'	mRNA	4129.02	5252.19	0.347121	0.000134529	0.00287909
3992	'FADS1'	mRNA	1722.14	2190.93	0.347339	1.48893e-14	1.36443e-12
84946	'LTV1'	mRNA	239.36	305.26	0.350846	0.00136223	0.0207319
4869	'NPM1'	mRNA	12702.9	16202.9	0.351092	1.17829e-43	3.7592e-41
54407	'SLC38A2'	mRNA	12014.6	15326	0.351189	4.18742e-49	1.44282e-46
11259	'FILIP1L'	mRNA	560.35	715.73	0.353092	2.1756e-06	7.51127e-05
2224	'FDPS'	mRNA	3636.46	4646.81	0.353709	2.55797e-22	3.76655e-20
55829	'SELENOS'	mRNA	311.63	398.32	0.3541	0.000422994	0.00775249
55003	'PAK1IP1'	mRNA	199.16	254.64	0.354541	0.00350716	0.0442
55216	'NKAPD1'	mRNA	261.57	334.46	0.354651	0.000658541	0.0113114
10457	'GPNMB'	mRNA	570.46	729.52	0.354818	3.26467e-06	0.000107541
23082	'PPRC1'	mRNA	567.09	725.45	0.355286	8.5465e-07	3.15964e-05
7374	'UNG'	mRNA	424.21	543.08	0.356403	3.58945e-05	0.000906732
91663	'MYADM'	mRNA	224.6	287.59	0.356654	0.00156549	0.0230152
92345	'NAF1'	mRNA	229.53	294.14	0.357803	0.00150483	0.0223685
7262	'PHLDA2'	mRNA	206.14	264.29	0.358504	0.00300392	0.0390578
4953	'ODC1'	mRNA	655.21	840.27	0.358882	2.33096e-07	9.51606e-06
10929	'SRSF8'	mRNA	280.34	359.96	0.360641	0.00075237	0.0126088
26094	'DCAF4'	mRNA	231.44	297.49	0.362186	0.00124373	0.0192516
1052	'CEBPD'	mRNA	488.85	629.22	0.364185	3.34179e-06	0.000109453
2055	'CLN8'	mRNA	476.54	613.38	0.364201	4.57846e-06	0.000145263
84881	'RPUSD4'	mRNA	256.47	330.13	0.364267	0.00127963	0.0196834
9645	'MICAL2'	mRNA	1644.74	2117.52	0.364514	1.01881e-15	1.02644e-13
57149	'LYRM1'	mRNA	243.93	314.66	0.367351	0.000965161	0.0155983
23223	'RRP12'	mRNA	561.59	726.3	0.37103	7.64693e-07	2.85773e-05
80155	'NAA15'	mRNA	593.68	767.85	0.371131	6.39966e-07	2.44464e-05
3976	'LIF'	mRNA	1352.32	1749.18	0.371246	5.68802e-12	4.11736e-10
328	'APEX1'	mRNA	5854.16	7573.57	0.371512	1.44898e-38	4.09231e-36
7037	'TFRC'	mRNA	9117.88	11822	0.374706	9.7811e-32	2.16037e-29
23530	'NNT'	mRNA	371.89	482.42	0.375394	1.73092e-05	0.000483312
5935	'RBM3'	mRNA	1699.35	2205.66	0.376225	1.40535e-13	1.18683e-11
201799	'TMEM154'	mRNA	302.16	393.23	0.380046	0.000123717	0.00268777
8661	'EIF3A'	mRNA	5913.32	7697.99	0.380512	4.91744e-36	1.26444e-33
64943	'NT5DC2'	mRNA	232.48	302.96	0.381982	0.000537024	0.00953799
4144	'MAT2A'	mRNA	2665.26	3473.71	0.382199	7.69029e-23	1.18293e-20
6996	'TDG'	mRNA	582.84	759.84	0.3826	6.33442e-08	2.86429e-06
115207	'KCTD12'	mRNA	2156.23	2811.91	0.383043	6.72172e-17	7.28313e-15
79711	'IPO4'	mRNA	585.47	764.19	0.384344	5.68674e-08	2.60561e-06
3178	'HNRNPA1'	mRNA	17924.1	23406	0.384978	2.90941e-34	7.16049e-32
25906	'ANAPC15'	mRNA	265.95	347.91	0.387536	0.000237314	0.00472653
4691	'NCL'	mRNA	6357.35	8316.64	0.387576	1.08939e-25	1.82214e-23
9188	'DDX21'	mRNA	3234.46	4231.31	0.38758	1.20677e-24	1.94301e-22
27346	'TMEM97'	mRNA	505.36	664.2	0.394298	3.17445e-07	1.27185e-05
894	'CCND2'	mRNA	617.9	812.13	0.394325	7.10973e-08	3.15797e-06
54931	'TRMT10C'	mRNA	254.39	335.5	0.399245	0.000231148	0.00461974
5654	'HTRA1'	mRNA	174.34	230.11	0.40045	0.00146317	0.0218638
10813	'UTP14A'	mRNA	446.57	590.17	0.402256	5.24526e-07	2.03526e-05
3676	'ITGA4'	mRNA	159.47	211.28	0.405839	0.00235274	0.0319409
8740	'TNFSF14'	mRNA	261.57	346.86	0.407155	9.82197e-05	0.00220617
7056	'THBD'	mRNA	309.15	410.28	0.408297	0.000231422	0.00461986
57089	'ENTPD7'	mRNA	271.46	360.42	0.408963	6.33202e-05	0.00149846
10103	'TSPAN1'	mRNA	776.5	1033.71	0.412773	7.89048e-11	4.8723e-09
31	'ACACA'	mRNA	2711.23	3609.36	0.412794	1.35753e-21	1.91702e-19
9592	'IER2'	mRNA	1596.6	2134.17	0.418673	7.565e-14	6.48407e-12
3606	'IL18'	mRNA	209.33	280.04	0.419825	0.000280559	0.00541262
1848	'DUSP6'	mRNA	1539.26	2061.76	0.421641	2.68764e-16	2.77262e-14
84908	'FAM136A'	mRNA	363.62	487.13	0.421859	2.83169e-06	9.50963e-05
1717	'DHCR7'	mRNA	5214	6992.22	0.42336	7.74042e-41	2.22253e-38
84328	'LZIC'	mRNA	463.31	623.46	0.428322	6.14269e-08	2.79225e-06
81848	'SPRY4'	mRNA	424.22	572.05	0.431314	7.02028e-07	2.65231e-05
9933	'PUM3'	mRNA	763.44	1029.57	0.431444	2.07461e-11	1.39615e-09
83879	'CDCA7'	mRNA	276.14	372.73	0.432708	3.04439e-05	0.000791082
219855	'SLC37A2'	mRNA	431.2	582.14	0.433005	3.27362e-07	1.30551e-05
5791	'PTPRE'	mRNA	989.7	1340.38	0.437587	2.50978e-12	1.87179e-10
3949	'LDLR'	mRNA	6690.47	9113.11	0.445836	1.6403e-45	5.3319e-43
1595	'CYP51A1'	mRNA	3317.57	4523.96	0.447459	4.60461e-29	9.22421e-27
5271	'SERPINB8'	mRNA	130.74	178.48	0.449012	0.00195597	0.0277117
636	'BICD1'	mRNA	259.76	354.63	0.449122	3.58002e-05	0.000906732
27316	'RBMX'	mRNA	2052.65	2802.99	0.449478	1.69228e-29	3.42995e-27
55902	'ACSS2'	mRNA	1984.23	2714.26	0.451982	1.22622e-23	1.92048e-21
39	'ACAT2'	mRNA	1251.08	1716.76	0.456512	1.09307e-15	1.09485e-13
2353	'FOS'	mRNA	569.62	781.75	0.456719	1.06827e-07	4.62416e-06
84171	'LOXL4'	mRNA	196.8	270.93	0.461158	0.00014418	0.00305152
6713	'SQLE'	mRNA	3632.74	5007.94	0.463159	3.69129e-37	1.00015e-34
23338	'JADE2'	mRNA	1881.04	2596.74	0.465172	1.74065e-27	3.1902e-25
51491	'NOP16'	mRNA	263.89	364.64	0.466518	4.4225e-06	0.000141094
1736	'DKC1'	mRNA	794.38	1099.69	0.469186	3.65073e-14	3.22537e-12
9768	'PCLAF'	mRNA	393.14	544.25	0.469234	6.21524e-08	2.81779e-06
54552	'GNL3L'	mRNA	418.07	578.91	0.469608	1.80897e-08	8.72967e-07
441478	'NRARP'	mRNA	169.96	236.3	0.475435	0.000331594	0.00626393
84135	'UTP15'	mRNA	168.34	234.2	0.476369	0.000277567	0.00537296
1958	'EGR1'	mRNA	4144.95	5768.39	0.476815	3.96684e-08	1.86723e-06
168455	'CCDC71L'	mRNA	1420.17	1981.78	0.480737	1.39419e-21	1.95277e-19
4609	'MYC'	mRNA	2373.44	3315.62	0.482297	6.77841e-33	1.5997e-30
56241	'SUSD2'	mRNA	549.07	769.13	0.486233	3.37554e-11	2.21607e-09
3156	'HMGCR'	mRNA	4543.02	6365.41	0.486601	4.83645e-58	1.93773e-55
80008	'TMEM156'	mRNA	98.44	137.95	0.486806	0.00381684	0.0471711
26267	'FBXO10'	mRNA	116.61	163.65	0.488845	0.00162286	0.023734
3638	'INSIG1'	mRNA	3957.81	5562.74	0.491092	9.10013e-43	2.79959e-40
6103	'RPGR'	mRNA	105.04	147.69	0.491712	0.00230829	0.031537
3822	'KLRC2'	mRNA	136.3	191.82	0.493023	0.000551622	0.00973703
3422	'IDI1'	mRNA	1295.61	1823.56	0.49312	1.86501e-22	2.8434e-20
6319	'SCD'	mRNA	27506.3	38796.1	0.496147	4.56362e-78	2.31241e-75
10085	'EDIL3'	mRNA	388.35	549.53	0.500838	1.23128e-08	6.0607e-07
65260	'COA7'	mRNA	266.57	377.28	0.501134	1.80495e-06	6.37207e-05
3397	'ID1'	mRNA	862.29	1225.83	0.507512	1.10468e-17	1.2859e-15
3615	'IMPDH2'	mRNA	1948.65	2779.43	0.512318	4.53512e-37	1.20202e-34
5275	'SERPINB13'	mRNA	224.9	322.38	0.519479	2.12651e-06	7.37134e-05
23212	'RRS1'	mRNA	156.24	224.13	0.520593	9.94125e-05	0.00222715
6574	'SLC20A1'	mRNA	1953.6	2804.76	0.521745	2.06386e-32	4.67844e-30
25818	'KLK5'	mRNA	294.35	423.83	0.52594	2.30064e-07	9.41459e-06
8187	'ZNF239'	mRNA	88.17	127.47	0.531865	0.00207383	0.0289552
347902	'AMIGO2'	mRNA	620.74	913.66	0.557682	2.02869e-15	1.99716e-13
624	'BDKRB2'	mRNA	84.9	125.42	0.562937	0.00197942	0.027975
9982	'FGFBP1'	mRNA	517.63	766.15	0.565724	7.30395e-11	4.55915e-09
79827	'CLMP'	mRNA	135.06	200.23	0.568094	4.21987e-05	0.0010521
2597	'GAPDH'	mRNA	88383.8	131500	0.573208	3.39261e-92	2.16474e-89
91683	'SYT12'	mRNA	2219.93	3317.89	0.579752	9.843e-43	2.975e-40
2920	'CXCL2'	mRNA	66.78	100.04	0.582953	0.00405488	0.0495795
374	'AREG'	mRNA	436.77	661.98	0.599937	2.13347e-12	1.61208e-10
7064	'THOP1'	mRNA	645.45	979.95	0.602413	1.48627e-19	1.85546e-17
8796	'SCEL'	mRNA	146.98	224.37	0.610246	1.3745e-05	0.000391402
1960	'EGR3'	mRNA	92.8	141.81	0.611773	0.000590542	0.010287
7023	'TFAP4'	mRNA	140.24	214.92	0.615853	1.40285e-05	0.000398818
2069	'EREG'	mRNA	1488.69	2288.74	0.620509	8.50702e-33	1.98053e-30
1356	'CP'	mRNA	385.58	597.39	0.631633	8.2692e-12	5.86263e-10
2194	'FASN'	mRNA	7843.39	12184.5	0.635492	1.94752e-17	2.23679e-15
3157	'HMGCS1'	mRNA	6987.19	10858.1	0.635989	1.93793e-95	1.2841e-92
5806	'PTX3'	mRNA	242.02	380.36	0.652217	3.22628e-10	1.8771e-08
9120	'SLC16A6'	mRNA	110.61	176.29	0.672497	1.62586e-05	0.000456939
254439	'C11orf86'	mRNA	61.8	100.3	0.698799	0.00114317	0.0179041
102723553	'SMIM11B'	mRNA	71.41	117.48	0.718208	0.000275995	0.00534853
6364	'CCL20'	mRNA	748.36	1235.45	0.723229	9.26069e-26	1.59543e-23
56652	'TWNK'	mRNA	222.97	373	0.742288	4.11459e-12	3.00365e-10
338376	'IFNE'	mRNA	64.04	107.98	0.753729	0.00013222	0.00284567
51022	'GLRX2'	mRNA	39.63	67.75	0.773578	0.00171837	0.0248455
1591	'CYP24A1'	mRNA	64.03	131.5	1.03824	3.51405e-08	1.65863e-06
4837	'NNMT'	mRNA	19.12	40.95	1.09913	0.00402777	0.0493172
2687	'GGT5'	mRNA	6.61	19.47	1.55943	0.00400902	0.0491234
