# Supplementary material for: FAT1 knockdown enhances the CSC properties of HNSCC through p-CaMKII-mediated inactivation of the IFN pathway
Source: Int J Biol Sci. 2025 Jan 1;21(2):671–84. doi: 10.7150/ijbs.95723 (PMC11705627; doi:10.7150/ijbs.95723)
Supplement: Supplementary file 6 — Supplementary excel file 5. [file ijbsv21p0671s6.xlsx]

## Sheet: Sheet1
The densitometric data of WB images
Figure	Cell line	Group	Marker	IntDen	Relative expression
Figure 1G		N-1	FAT1	1.51	0.751244
		N-2		2.48	1.25253
		N-3		4.88	2.39216
		N-4		6.45	3.24121
		N-5		6.86	3.41294
		T-1		0.707	0.351741
		T-2		0.521	0.267179
		T-3		3.56	1.76238
		T-4		0.325	0.164141
		T-5		0.721	0.351707
		N-1	HSP90	2.01
		N-2		1.98
		N-3		2.04
		N-4		1.99
		N-5		2.01
		T-1		2.01
		T-2		1.95
		T-3		2.02
		T-4		1.98
		T-5		2.05
Figure 1H		HaCat	FAT1	4.36	1
		HIOEC		3.75	0.898532
		HN4		0.96	0.213338
		SCC9		1.03	0.230086
		SCC25		1.35	0.31298
		CAL27		1.78	0.414913
		HaCat	HSP90	1.87
		HIOEC		1.79
		HN4		1.93
		SCC9		1.92
		SCC25		1.85
		CAL27		1.84
Figure 2B	SCC25	NC	CD44	1.03	1
		SiFAT1		2.65	2.60623
		NC	CD133	1.34	1
		SiFAT1		3.16	2.38884
		NC	ALDH1A1	1.45	1
		SiFAT1		2.98	2.08186
		NC	OCT4	1.95	1
		SiFAT1		3.95	2.05195
		NC	β-actin	2.34
		SiFAT1		2.31
	CAL27	NC	CD44	1.54	1
		SiFAT1		3.02	2.11989
		NC	CD133	1.23	1
		SiFAT1		2.89	2.53992
		NC	ALDH1A1	1.78	1
		SiFAT1		3.42	2.07699
		NC	OCT4	0.89	1
		SiFAT1		2.97	3.6074
		NC	β-actin	3.87
		SiFAT1		3.58
Figure 2F	SCC25	NC	BCL-2	1.25	1
		SiFAT1		2.87	2.38784
		NC	BAX	4.76	1
		SiFAT1		2.31	0.504706
		NC	Caspase-3	1.43	1
		SiFAT1		2.97	2.16
		NC	Cleaved Caspase-3	1.32	1
		SiFAT1		0.54	0.425455
		NC	β-actin	2.34
		SiFAT1		2.25
	CAL27	NC	BCL-2	1.65	1
		SiFAT1		3.73	2.26061
		NC	BAX	3.62	1
		SiFAT1		1.29	0.356354
		NC	Caspase-3	1.36	1
		SiFAT1		2.93	2.15441
		NC	Cleaved Caspase-3	1.21	1
		SiFAT1		0.47	0.38843
		NC	β-actin	3.45
		SiFAT1		3.42
Figure 3C	SCC25	NC	CD44	2.21	1
		IFN		1.46	0.626183
		NC	CD133	2.67	1
		IFN		1.21	0.429551
		NC	ALDH1A1	1.74	1
		IFN		0.75	0.408557
		NC	OCT4	2.3	1
		IFN		1.18	0.48629
		NC	β-actin	3.09
		IFN		3.26
	CAL27	NC	CD44	3.87	1
		IFN		2.12	0.492266
		NC	CD133	3.16	1
		IFN		1.52	0.432246
		NC	ALDH1A1	1.48	1
		IFN		0.73	0.443237
		NC	OCT4	1.89	1
		IFN		0.67	0.318558
		NC	β-actin	1.95
		IFN		2.17
Figure 3H	SCC25	NC	BCL-2	1.43	1
		IFN		0.65	0.475913
		NC	BAX	1.37	1
		IFN		2.84	2.17044
		NC	Caspase-3	3.26	1
		IFN		1.58	0.507446
		NC	Cleaved Caspase-3	0.45
		IFN		0.93	2.16382
		NC	β-actin	2.45
		IFN		2.34
	CAL27	NC	BCL-2	3.45	1
		IFN		1.24	0.350479
		NC	BAX	1.17	1
		IFN		3.76	3.13373
		NC	Caspase-3	1.2	1
		IFN		0.43	0.34942
		NC	Cleaved Caspase-3	0.86
		IFN		1.35	1.53072
		NC	β-actin	1.96
		IFN		2.01
Figure 3L	SCC25	NC	IRF3	1.21	1
		SiFAT1		1.25	1.01764
		NC	p-IRF3	1.54	1
		SiFAT1		1.5	0.959488
		NC	β-actin	1.98
		SiFAT1		2.01
	CAL27	NC	IRF3	1.24	1
		SiFAT1		1.21	1.0265
		NC	p-IRF3	1.25	1
		SiFAT1		1.14	0.959377
		NC	β-actin	2.43
		SiFAT1		2.31
Figure 4B	SCC25	NC	STAT1	0.97	1
		SiFAT1		1.01	1.00682
		NC	p-STAT1	1.97	1
		SiFAT1		1.23	0.603725
		NC	IRF9	3.27	1
		SiFAT1		1.28	0.378497
		NC	β-actin	2.34
		SiFAT1		2.42
	CAL27	NC	STAT1	3.15	1
		SiFAT1		3.07	0.954645
		NC	p-STAT1	1.56	1
		SiFAT1		0.68	0.426971
		NC	IRF9	1.58	1
		SiFAT1		0.82	0.50836
		NC	β-actin	2.87
		SiFAT1		2.93
Figure 4C	SCC25	NC	IB-p STAT1	1.37
		SiFAT1		0.68
		NC	IB-IRF9	2.14
		SiFAT1		2.08
		NC	Input-p STAT1	1.93
		SiFAT1		0.93
		NC	Input-IRF9	3.64
		SiFAT1		1.83
	CAL27	NC	IB-p STAT1	1.96
		SiFAT1		0.94
		NC	IB-IRF9	2.331
		SiFAT1		2.35
		NC	Input-p STAT1	3.21
		SiFAT1		1.43
		NC	Input-IRF9	3.76
		SiFAT1		1.37
Figure 4D	SCC25	NC	p-CAMKⅡ	0.84	1
		SiFAT1		2.54	3.09697
		SiFAT1+Si CAMKⅡ		1.05	1.26494
		NC	STAT1	2.43	1
		SiFAT1		2.38	1.00312
		SiFAT1+Si CAMKⅡ		2.41	1.00362
		NC	p-STAT1	1.86	1
		SiFAT1		0.82	0.451526
		SiFAT1+Si CAMKⅡ		1.73	0.941224
		NC	IRF9	2.58	1
		SiFAT1		0.92	0.365216
		SiFAT1+Si CAMKⅡ		2.26	0.886439
		NC	β-actin	2.54
		SiFAT1		2.48
		SiFAT1+Si CAMKⅡ		2.51
	CAL27	NC	p-CAMKⅡ	1.68	1
		SiFAT1		2.74	1.66874
		SiFAT1+Si CAMKⅡ		1.43	0.864236
		NC	STAT1	2.97	1
		SiFAT1		3.04	1.04728
		SiFAT1+Si CAMKⅡ		2.98	1.01874
		NC	p-STAT1	1.27	1
		SiFAT1		0.52	0.418934
		SiFAT1+Si CAMKⅡ		1.12	0.895405
		NC	IRF9	1.62	1
		SiFAT1		0.83	0.524215
		SiFAT1+Si CAMKⅡ		1.47	0.921314
		NC	β-actin	2.65
		SiFAT1		2.59
		SiFAT1+Si CAMKⅡ		2.61
Figure 4E	SCC25	NC	IB-p STAT1	1.53
		SiFAT1		0.83
		SiFAT1+Si CAMKⅡ		1.62
		NC	IB-IRF9	1.76
		SiFAT1		1.82
		SiFAT1+Si CAMKⅡ		1.79
		NC	Input-p STAT1	0.76
		SiFAT1		0.42
		SiFAT1+Si CAMKⅡ		0.69
		NC	Input-IRF9	0.84
		SiFAT1		0.37
		SiFAT1+Si CAMKⅡ		0.78
	CAL27	NC	IB-p STAT1	1.89
		SiFAT1		0.89
		SiFAT1+Si CAMKⅡ		1.81
		NC	IB-IRF9	1.65
		SiFAT1		1.6
		SiFAT1+Si CAMKⅡ		1.62
		NC	Input-p STAT1	0.86
		SiFAT1		0.38
		SiFAT1+Si CAMKⅡ		0.81
		NC	Input-IRF9	0.79
		SiFAT1		0.39
		SiFAT1+Si CAMKⅡ		0.71
Figure 5A	SCC25	NC	CD44	1.23	1
		SiFAT1		3.15	2.5903
		SiFAT1+Lv-STAT1		0.65	0.542793
		SiFAT1+Lv-IRF9		0.85	0.701648
		SiFAT1+Lv-STAT1+Lv-IRF9		1.01	0.827383
		NC	CD133	0.76	1
		SiFAT1		2.85	3.79294
		SiFAT1+Lv-STAT1		0.85	1.14877
		SiFAT1+Lv-IRF9		1.21	1.61651
		SiFAT1+Lv-STAT1+Lv-IRF9		1.42	1.88263
		NC	ALDH1A1	0.75	1
		SiFAT1		2.34	3.15573
		SiFAT1+Lv-STAT1		1.43	1.9584
		SiFAT1+Lv-IRF9		1.65	2.23372
		SiFAT1+Lv-STAT1+Lv-IRF9		1.97	2.64664
		NC	OCT4	2.31	1
		SiFAT1		3.76	1.64634
		SiFAT1+Lv-STAT1		1.98	0.880399
		SiFAT1+Lv-IRF9		2.11	0.927419
		SiFAT1+Lv-STAT1+Lv-IRF9		2.1	0.916004
		NC	β-actin	2.65
		SiFAT1		2.62
		SiFAT1+Lv-STAT1		2.58
		SiFAT1+Lv-IRF9		2.61
		SiFAT1+Lv-STAT1+Lv-IRF9		2.63
	CAL27	NC	CD44	1.26	1
		SiFAT1		2.54	2.17567
		SiFAT1+Lv-STAT1		1.36	1.13381
		SiFAT1+Lv-IRF9		1.31	1.11193
		SiFAT1+Lv-STAT1+Lv-IRF9		1.3	1.11015
		NC	CD133	1.21	1
		SiFAT1		1.85	1.65012
		SiFAT1+Lv-STAT1		1.03	0.894181
		SiFAT1+Lv-IRF9		0.89	0.786647
		SiFAT1+Lv-STAT1+Lv-IRF9		0.54	0.480193
		NC	ALDH1A1	1.26	1
		SiFAT1		2.19	1.87587
		SiFAT1+Lv-STAT1		1.34	1.11714
		SiFAT1+Lv-IRF9		1.35	1.14588
		SiFAT1+Lv-STAT1+Lv-IRF9		1.21	1.03329
		NC	OCT4	1.35	1
		SiFAT1		2.18	1.74282
		SiFAT1+Lv-STAT1		1.17	0.910386
		SiFAT1+Lv-IRF9		1.16	0.918966
		SiFAT1+Lv-STAT1+Lv-IRF9		1.08	0.86079
		NC	β-actin	3.54
		SiFAT1		3.28
		SiFAT1+Lv-STAT1		3.37
		SiFAT1+Lv-IRF9		3.31
		SiFAT1+Lv-STAT1+Lv-IRF9		3.29
Figure 5F	SCC25	NC	BCL-2	1.23	1
		SiFAT1		2.76	2.28946
		SiFAT1+Lv-STAT1		0.76	0.60583
		SiFAT1+Lv-IRF9		0.89	0.730849
		SiFAT1+Lv-STAT1+Lv-IRF9		1.1	0.885498
		NC	BAX	2.43	1
		SiFAT1		1.25	0.524848
		SiFAT1+Lv-STAT1		1.68	1.29155
		SiFAT1+Lv-IRF9		1.79	0.744029
		SiFAT1+Lv-STAT1+Lv-IRF9		1.89	0.770115
		NC	Caspase3	2.14	1
		SiFAT1		3.26	1.5543
		SiFAT1+Lv-STAT1		1.06	0.485662
		SiFAT1+Lv-IRF9		1.23	0.580543
		SiFAT1+Lv-STAT1+Lv-IRF9		1.37	0.63388
		NC	Cleaved Caspase-3	0.76	1
		SiFAT1		0.42	0.563853
		SiFAT1+Lv-STAT1		1.21	1.56104
		SiFAT1+Lv-IRF9		1.97	2.61816
		SiFAT1+Lv-STAT1+Lv-IRF9		2.25	2.93136
		NC	β-actin	2.01
		SiFAT1		1.97
		SiFAT1+Lv-STAT1		2.05
		SiFAT1+Lv-IRF9		1.99
		SiFAT1+Lv-STAT1+Lv-IRF9		2.03
	CAL27	NC	BCL-2	1.65	1
		SiFAT1		3.42	2.15733
		SiFAT1+Lv-STAT1		1.25	0.780533
		SiFAT1+Lv-IRF9		1.95	1.21151
		SiFAT1+Lv-STAT1+Lv-IRF9		1.86	1.13843
		NC	BAX	2.17	1
		SiFAT1		0.76	1.06373
		SiFAT1+Lv-STAT1		1.97	0.935344
		SiFAT1+Lv-IRF9		1.83	0.864507
		SiFAT1+Lv-STAT1+Lv-IRF9		1.93	0.898207
		NC	Caspase3	0.65	1
		SiFAT1		1.24	1.98556
		SiFAT1+Lv-STAT1		0.65	1.0303
		SiFAT1+Lv-IRF9		0.54	0.851643
		SiFAT1+Lv-STAT1+Lv-IRF9		0.35	0.543793
		NC	Cleaved Caspase-3	2.04	1
		SiFAT1		0.46	0.234694
		SiFAT1+Lv-STAT1		0.86	0.434343
		SiFAT1+Lv-IRF9		0.92	0.462312
		SiFAT1+Lv-STAT1+Lv-IRF9		1.76	0.871287
		NC	β-actin	2.04
		SiFAT1		1.96
		SiFAT1+Lv-STAT1		1.98
		SiFAT1+Lv-IRF9		1.99
		SiFAT1+Lv-STAT1+Lv-IRF9		2.02
Figure S1F		N-6	FAT1	2.21	1.11616
		N-7		1.97	1.01026
		N-8		1.64	0.81592
		N-9		1.64	0.803922
		N-10		6.73	3.33168
		N-11		2.02	0.985366
		N-12		2.56	1.31282
		N-13		2.84	1.42714
		T-6		1.03	0.522843
		T-7		1.13	0.570707
		T-8		0.767	0.3835
		T-9		0.767	0.381592
		T-10		1.23	0.608911
		T-11		0.943	0.476263
		T-12		0.874	0.430542
		T-13		1.642	0.825126
		N-6	HSP90	1.98
		N-7		1.95
		N-8		2.01
		N-9		2.04
		N-10		2.02
		N-11		2.05
		N-12		1.95
		N-13		1.99
		T-6		1.97
		T-7		1.98
		T-8		2
		T-9		2.01
		T-10		2.02
		T-11		1.98
		T-12		2.03
		T-13		1.99
Figure S2A	SCC25	NC	FAT1	3.03	1
		Si FAT1#1		2.12	0.710271
		SiFAT1#2		1.87	0.611081
		SiFAT1#3		1.24	0.413354
		NC	HSP90	2.01
		Si FAT1#1		1.98
		SiFAT1#2		2.03
		SiFAT1#3		1.99
	CAL27	NC	FAT1	3.21	1
		Si FAT1#1		1.87	0.608561
		SiFAT1#2		1.01	0.318728
		SiFAT1#3		0.84	0.268569
		NC	HSP90	2.34
		Si FAT1#1		2.24
		SiFAT1#2		2.31
		SiFAT1#3		2.28
Figure S3E	SCC25	NC	FAT1	2.45	1
		IFN		2.54	1.04571
		NC	HSP90	2.33
		IFN		2.31
	CAL27	NC	FAT1	3.21	1
		IFN		3.45	1.02381
		NC	HSP90	2.21
		IFN		2.32
Figure S3F	SCC25	NC	IFN-α	1.54	1
		SiIFN-α#1		1.02	0.637807
		SiIFN-α#2		0.76	0.48726
		NC	β-actin	1.56
		SiIFN-α#1		1.62
		SiIFN-α#2		1.58
	CAL27	NC	IFN-α	1.21	1
		SiIFN-α#1		0.95	0.776772
		SiIFN-α#2		0.73	0.587512
		NC	β-actin	1.86
		SiIFN-α#1		1.88
		SiIFN-α#2		1.91
Figure S3G	SCC25	NC	IFN-β	1.32	1
		SiIFN-β#1		0.43	0.317274
		SiIFN-β#2		0.76	0.557858
		NC	β-actin	1.87
		SiIFN-β#1		1.92
		SiIFN-β#2		1.93
	CAL27	NC	IFN-β	2.03	1
		SiIFN-β#1		0.87	0.432314
		SiIFN-β#2		0.54	0.263727
		NC	β-actin	2.31
		SiIFN-β#1		2.29
		SiIFN-β#2		2.33
Figure S3H	SCC25	NC	STAT1	3.21	1
		SiIFN-α#2		3.33	1.0538
		SiIFN-β#2		3.24	1
		SiIFN-α#2+SiIFN-β#2		3.27	1.03481
		Si FAT1		3.34	1.06369
		Si FAT1+SiIFN-α#2		4.26	1.93636
		Si FAT1+SiIFN-β#2		3.33	1.04389
		Si FAT1+SiIFN-α#2+SiIFN-β#2		3.28	1.0347
		NC	p-STAT1	1.76	1
		SiIFN-α#2		1.78	1.02737
		SiIFN-β#2		1.79	1.00763
		SiIFN-α#2+SiIFN-β#2		1.77	1.02159
		Si FAT1		0.87	0.505338
		Si FAT1+SiIFN-α#2		0.76	0.630062
		Si FAT1+SiIFN-β#2		0.71	0.405938
		Si FAT1+SiIFN-α#2+SiIFN-β#2		0.59	0.339457
		NC	IRF9	3.42	1
		SiIFN-α#2		3.21	0.953448
		SiIFN-β#2		2.25	0.651803
		SiIFN-α#2+SiIFN-β#2		3.2	0.950477
		Si FAT1		1.54	0.460331
		Si FAT1+SiIFN-α#2		1.46	0.622887
		Si FAT1+SiIFN-β#2		1.42	0.417808
		Si FAT1+SiIFN-α#2+SiIFN-β#2		1.32	0.390835
		NC	β-actin	3.21
		SiIFN-α#2		3.16
		SiIFN-β#2		3.24
		SiIFN-α#2+SiIFN-β#2		3.16
		Si FAT1		3.14
		Si FAT1+SiIFN-α#2		2.2
		Si FAT1+SiIFN-β#2		3.19
		Si FAT1+SiIFN-α#2+SiIFN-β#2		3.17
	CAL27	NC	STAT1	2.35	1
		SiIFN-α#2		2.37	1.03862
		SiIFN-β#2		2.29	0.997601
		SiIFN-α#2+SiIFN-β#2		2.31	1.00038
		Si FAT1		2.3	0.990204
		Si FAT1+SiIFN-α#2		2.33	1.01805
		Si FAT1+SiIFN-β#2		2.29	0.983016
		Si FAT1+SiIFN-α#2+SiIFN-β#2		2.32	1.00768
		NC	p-STAT1	1.98	1
		SiIFN-α#2		1.87	0.972637
		SiIFN-β#2		1.79	0.925501
		SiIFN-α#2+SiIFN-β#2		1.68	0.863502
		Si FAT1		0.87	0.444548
		Si FAT1+SiIFN-α#2		0.65	0.337076
		Si FAT1+SiIFN-β#2		0.7	0.356637
		Si FAT1+SiIFN-α#2+SiIFN-β#2		0.57	0.293841
		NC	IRF9	2.13	1
		SiIFN-α#2		2.09	1.01051
		SiIFN-β#2		2.11	1.01413
		SiIFN-α#2+SiIFN-β#2		2.01	0.960364
		Si FAT1		1.45	0.688737
		Si FAT1+SiIFN-α#2		1.34	0.645959
		Si FAT1+SiIFN-β#2		1.31	0.620418
		Si FAT1+SiIFN-α#2+SiIFN-β#2		1.18	0.565464
		NC	β-actin	3.45
		SiIFN-α#2		3.35
		SiIFN-β#2		3.37
		SiIFN-α#2+SiIFN-β#2		3.39
		Si FAT1		3.41
		Si FAT1+SiIFN-α#2		3.36
		Si FAT1+SiIFN-β#2		3.42
		Si FAT1+SiIFN-α#2+SiIFN-β#2		3.38
Figure S4C	SCC25	NC	STAT2	0.54
		SiFAT1		0.5
		NC	p-STAT2	1.02
		SiFAT1		1
	CAL27	NC	STAT2	1.87
		SiFAT1		1.92
		NC	p-STAT2	1.03
		SiFAT1		1.06
Figure S4E	SCC25	NC	CAMKⅡ	2.31	1
		SiCAMKⅡ#1		0.35	0.15415
		SiCAMKⅡ#2		0.67	0.296376
		NC	β-actin	2.34
		SiCAMKⅡ#1		2.3
		SiCAMKⅡ#2		2.29
	CAL27	NC	CAMKⅡ	2.56	1
		SiCAMKⅡ#1		0.46	0.180814
		SiCAMKⅡ#2		0.65	0.256302
		NC	β-actin	3.21
		SiCAMKⅡ#1		3.19
		SiCAMKⅡ#2		3.18
Figure S5A	SCC25	NC	CD44	2.27	1
		Lv-STAT1		1.64	0.780264
		Lv-IRF9		1.58	0.729037
		Lv-STAT1+Lv-IRF9		1.13	0.514744
		NC	CD133	2.76	1
		Lv-STAT1		0.98	0.383478
		Lv-IRF9		0.89	0.337753
		Lv-STAT1+Lv-IRF9		0.52	0.19482
		NC	ALDH1A1	2.56
		Lv-STAT1		1.89	1
		Lv-IRF9		1.92	0.78556
		Lv-STAT1+Lv-IRF9		1.2	0.484707
		NC	OCT4	1.76
		Lv-STAT1		1.36	0.834545
		Lv-IRF9		1.32	0.78556
		Lv-STAT1+Lv-IRF9		0.76	0.446518
		NC	β-actin	2.43
		Lv-STAT1		2.25
		Lv-IRF9		2.32
		Lv-STAT1+Lv-IRF9		2.35
	CAL27	NC	CD44	3.21	1
		Lv-STAT1		1.87	0.5904
		Lv-IRF9		1.54	0.475016
		Lv-STAT1+Lv-IRF9		1.13	0.347408
		NC	CD133	1.76	1
		Lv-STAT1		1.12	0.644934
		Lv-IRF9		1.1	0.618832
		Lv-STAT1+Lv-IRF9		0.89	0.49905
		NC	ALDH1A1	1.76	1
		Lv-STAT1		1.24	0.714034
		Lv-IRF9		1.18	0.663838
		Lv-STAT1+Lv-IRF9		0.57	0.319616
		NC	OCT4	1.27	1
		Lv-STAT1		0.87	0.694265
		Lv-IRF9		0.82	0.639298
		Lv-STAT1+Lv-IRF9		0.53	0.41185
		NC	β-actin	3.01
		Lv-STAT1		2.97
		Lv-IRF9		3.04
		Lv-STAT1+Lv-IRF9		3.05
Figure S6A	SCC25	NC	FAT1	3.54	1
		ShFAT1		1.24	0.356322
		NC	HSP90	3.54
		ShFAT1		3.48
	CAL27	NC	FAT1	4.21	1
		ShFAT1		2.16	0.786597
		NC	HSP90	3.26
		ShFAT1		3.31
