# Supplementary material for: FAT1 knockdown enhances the CSC properties of HNSCC through p-CaMKII-mediated inactivation of the IFN pathway
Source: Int J Biol Sci. 2025 Jan 1;21(2):671–84. doi: 10.7150/ijbs.95723 (PMC11705627; doi:10.7150/ijbs.95723)
Supplement: Supplementary file 7 — Supplementary excel file 6. [file ijbsv21p0671s7.xlsx]

## Sheet: Sheet1
	RNAss	Expression	SampleName
HNSC(N=512)	0.250625	7.7609	TCGA-DQ-5624-01
HNSC(N=512)	0.534784	5.8724	TCGA-DQ-7591-01
HNSC(N=512)	0.353667	6.765	TCGA-CV-5976-01
HNSC(N=512)	0.529834	5.4552	TCGA-CV-6948-01
HNSC(N=512)	0.314229	4.6787	TCGA-CV-A6K0-01
HNSC(N=512)	0.365237	6.6936	TCGA-BA-6870-01
HNSC(N=512)	0.463996	4.8207	TCGA-CV-6955-01
HNSC(N=512)	0.423119	5.3844	TCGA-P3-A5Q6-01
HNSC(N=512)	0.381261	5.865	TCGA-QK-A64Z-01
HNSC(N=512)	0.0878676	5.8805	TCGA-IQ-A61O-01
HNSC(N=512)	0.456936	6.3903	TCGA-CQ-5327-01
HNSC(N=512)	0.465922	5.178	TCGA-CR-7374-01
HNSC(N=512)	0.32774	7.5651	TCGA-P3-A6T0-01
HNSC(N=512)	0.314882	7.4639	TCGA-CN-5361-01
HNSC(N=512)	0.414419	5.0081	TCGA-CR-7370-01
HNSC(N=512)	0.45717	6.9965	TCGA-CN-5365-01
HNSC(N=512)	0.412518	3.8993	TCGA-MT-A7BN-01
HNSC(N=512)	0.464317	5.7939	TCGA-CV-6956-01
HNSC(N=512)	0.374493	7.1306	TCGA-DQ-5631-01
HNSC(N=512)	0.414267	7.1659	TCGA-CR-7369-01
HNSC(N=512)	0.49939	1.9675	TCGA-QK-A6IG-01
HNSC(N=512)	0.387717	5.7318	TCGA-CV-7261-01
HNSC(N=512)	0.373194	7.2712	TCGA-T2-A6X2-01
HNSC(N=512)	0.387398	6.7728	TCGA-CR-6492-01
HNSC(N=512)	0.438006	6.5219	TCGA-QK-A6IF-01
HNSC(N=512)	0.347966	8.303	TCGA-HD-7753-01
HNSC(N=512)	0.419851	6.7018	TCGA-BA-5559-01
HNSC(N=512)	0.261716	6.218	TCGA-CV-6943-01
HNSC(N=512)	0.427317	7.2288	TCGA-CQ-7068-01
HNSC(N=512)	0.243891	5.2653	TCGA-CV-5444-01
HNSC(N=512)	0.39105	5.0184	TCGA-CR-7395-01
HNSC(N=512)	0.317839	5.9665	TCGA-CN-6022-01
HNSC(N=512)	0.384416	6.7789	TCGA-CV-6952-01
HNSC(N=512)	0.408089	7.0873	TCGA-CV-A45P-01
HNSC(N=512)	0.452206	6.4285	TCGA-CQ-6228-01
HNSC(N=512)	0.460486	4.1078	TCGA-CV-A6JN-01
HNSC(N=512)	0.405426	5.4283	TCGA-CR-7380-01
HNSC(N=512)	0.445208	6.4403	TCGA-DQ-7594-01
HNSC(N=512)	0.524802	6.9118	TCGA-HD-7917-01
HNSC(N=512)	0.446316	5.6349	TCGA-BA-5152-01
HNSC(N=512)	0.244875	6.6431	TCGA-UF-A7JJ-01
HNSC(N=512)	0.375819	6.9525	TCGA-CN-5366-01
HNSC(N=512)	0.387695	6.1165	TCGA-CQ-7071-01
HNSC(N=512)	0.400037	6.9553	TCGA-CV-6933-01
HNSC(N=512)	0.381772	2.8482	TCGA-BA-7269-01
HNSC(N=512)	0.419988	5.9043	TCGA-MZ-A5BI-01
HNSC(N=512)	0.396548	5.2994	TCGA-UF-A7JF-01
HNSC(N=512)	0.358074	5.6056	TCGA-CV-6937-01
HNSC(N=512)	0.406172	6.3263	TCGA-CR-6471-01
HNSC(N=512)	0.515843	4.4457	TCGA-TN-A7HL-01
HNSC(N=512)	0.325255	4.0471	TCGA-CN-4742-01
HNSC(N=512)	0.305423	6.2238	TCGA-CR-7392-01
HNSC(N=512)	0.472939	5.3452	TCGA-CR-6480-01
HNSC(N=512)	0.383893	5.5964	TCGA-CV-6942-01
HNSC(N=512)	0.457959	3.7039	TCGA-CV-A45W-01
HNSC(N=512)	0.421301	6.0385	TCGA-BA-6871-01
HNSC(N=512)	0.262574	5.9291	TCGA-CN-6017-01
HNSC(N=512)	0.5209	4.8992	TCGA-QK-A8Z8-01
HNSC(N=512)	0.443894	6.5518	TCGA-CQ-5326-01
HNSC(N=512)	0.410374	7.8101	TCGA-KU-A66T-01
HNSC(N=512)	0.540412	6.6443	TCGA-CX-7086-01
HNSC(N=512)	0.467726	6.5965	TCGA-CN-5356-01
HNSC(N=512)	0.333155	7.6763	TCGA-D6-6826-01
HNSC(N=512)	0.382468	6.6656	TCGA-CN-6998-01
HNSC(N=512)	0.543914	4.6804	TCGA-BB-7866-01
HNSC(N=512)	0.536126	7.8669	TCGA-HD-7832-01
HNSC(N=512)	0.487194	5.0562	TCGA-CV-6436-01
HNSC(N=512)	0.438082	6.6073	TCGA-CV-7097-01
HNSC(N=512)	0.581779	5.5395	TCGA-CN-A63U-01
HNSC(N=512)	0.501845	6.8401	TCGA-CR-6467-01
HNSC(N=512)	0.477031	7.1715	TCGA-CN-6988-01
HNSC(N=512)	0.496915	5.0005	TCGA-DQ-7596-01
HNSC(N=512)	0.344088	7.6721	TCGA-CV-5970-01
HNSC(N=512)	0.458774	5.9653	TCGA-CV-7425-01
HNSC(N=512)	0.31958	3.3521	TCGA-CN-4733-01
HNSC(N=512)	0.385341	6.8337	TCGA-CR-5243-01
HNSC(N=512)	0.430998	6.5219	TCGA-MT-A51W-01
HNSC(N=512)	0.405889	6.378	TCGA-DQ-7592-01
HNSC(N=512)	0.345661	5.757	TCGA-CN-4722-01
HNSC(N=512)	0.435164	5.3147	TCGA-HD-A633-01
HNSC(N=512)	0.324249	4.8758	TCGA-CV-7238-01
HNSC(N=512)	0.47143	6.0637	TCGA-CN-5367-01
HNSC(N=512)	0.450887	6.6673	TCGA-D6-A74Q-01
HNSC(N=512)	0.380825	6.348	TCGA-CR-5250-01
HNSC(N=512)	0.438237	5.3352	TCGA-CV-7437-01
HNSC(N=512)	0.555474	5.5886	TCGA-D6-A6EO-01
HNSC(N=512)	0.469696	7.7878	TCGA-F7-A61W-01
HNSC(N=512)	0.387266	7.2325	TCGA-CV-7446-01
HNSC(N=512)	0.383698	7.1783	TCGA-P3-A6T3-01
HNSC(N=512)	0.334822	6.2979	TCGA-CV-A468-01
HNSC(N=512)	0.512144	7.1492	TCGA-QK-A6V9-01
HNSC(N=512)	0.486501	3.8023	TCGA-IQ-A61I-01
HNSC(N=512)	0.386146	4.481	TCGA-CV-A6K2-01
HNSC(N=512)	0.506543	2.1444	TCGA-HD-A6I0-01
HNSC(N=512)	0.521118	5.1591	TCGA-CV-6962-01
HNSC(N=512)	0.435715	6.0061	TCGA-UF-A7JT-01
HNSC(N=512)	0.436915	6.1733	TCGA-CR-7379-01
HNSC(N=512)	0.459607	6.5532	TCGA-CN-A6V3-01
HNSC(N=512)	0.42712	6.8809	TCGA-UF-A7JC-01
HNSC(N=512)	0.292515	7.079	TCGA-CN-5373-01
HNSC(N=512)	0.453546	6.9659	TCGA-D6-6827-01
HNSC(N=512)	0.431897	6.6011	TCGA-CN-4725-01
HNSC(N=512)	0.452332	6.5531	TCGA-BA-5149-01
HNSC(N=512)	0.478481	6.8586	TCGA-CV-6003-01
HNSC(N=512)	0.432353	8.1298	TCGA-WA-A7GZ-01
HNSC(N=512)	0.500487	5.9835	TCGA-CN-5374-01
HNSC(N=512)	0.441716	7.5356	TCGA-IQ-A6SG-01
HNSC(N=512)	0.351176	6.2126	TCGA-CN-4731-01
HNSC(N=512)	0.405832	7.1645	TCGA-CN-4735-01
HNSC(N=512)	0.385719	7.2293	TCGA-CV-7423-01
HNSC(N=512)	0.464592	5.6023	TCGA-MZ-A7D7-01
HNSC(N=512)	0.46486	6.0297	TCGA-CV-7099-01
HNSC(N=512)	0.339499	6.0166	TCGA-F7-A50I-01
HNSC(N=512)	0.478062	7.8798	TCGA-CV-7253-01
HNSC(N=512)	0.519984	7.7842	TCGA-CV-7432-01
HNSC(N=512)	0.324327	6.7505	TCGA-D6-6515-01
HNSC(N=512)	0.336949	6.7423	TCGA-CV-7236-01
HNSC(N=512)	0.248501	4.9709	TCGA-4P-AA8J-01
HNSC(N=512)	0.403239	6.1121	TCGA-BA-4076-01
HNSC(N=512)	0.481639	5.6085	TCGA-IQ-A61H-01
HNSC(N=512)	0.417325	5.9064	TCGA-BA-A6DJ-01
HNSC(N=512)	0.404726	7.0482	TCGA-DQ-7590-01
HNSC(N=512)	0.288511	6.4094	TCGA-CN-4736-01
HNSC(N=512)	0.381991	6.9642	TCGA-D6-6517-01
HNSC(N=512)	0.439207	6.9149	TCGA-CN-A63W-01
HNSC(N=512)	0.509016	4.7404	TCGA-CR-7398-01
HNSC(N=512)	0.6429	4.2661	TCGA-BB-7870-01
HNSC(N=512)	0.352047	5.0926	TCGA-CV-7435-01
HNSC(N=512)	0.435076	6.5413	TCGA-HD-8634-01
HNSC(N=512)	0.456852	6.9477	TCGA-T2-A6WX-01
HNSC(N=512)	0.37556	7.5779	TCGA-P3-A6T5-01
HNSC(N=512)	0.520965	4.8978	TCGA-P3-A6SW-01
HNSC(N=512)	0.419183	8.1472	TCGA-CV-7429-01
HNSC(N=512)	0.325693	6.8748	TCGA-CN-6994-01
HNSC(N=512)	0.552953	6.1981	TCGA-P3-A6T6-01
HNSC(N=512)	0.458809	6.1967	TCGA-BA-6869-01
HNSC(N=512)	0.506751	7.1208	TCGA-CQ-5323-01
HNSC(N=512)	0.386032	7.1777	TCGA-CV-5435-01
HNSC(N=512)	0.421029	4.9658	TCGA-CQ-5332-01
HNSC(N=512)	0.481565	3.4596	TCGA-F7-A622-01
HNSC(N=512)	0.521526	4.917	TCGA-CQ-A4CI-01
HNSC(N=512)	0.470222	5.465	TCGA-CN-6021-01
HNSC(N=512)	0.404454	5.2407	TCGA-C9-A480-01
HNSC(N=512)	0.39003	6.8099	TCGA-RS-A6TO-01
HNSC(N=512)	0.440969	5.84	TCGA-CR-7402-01
HNSC(N=512)	0.460019	5.753	TCGA-CN-A63T-01
HNSC(N=512)	0.463424	7.3729	TCGA-CV-7247-01
HNSC(N=512)	0.466981	4.8079	TCGA-BB-4228-01
HNSC(N=512)	0.339756	8.3834	TCGA-CV-5979-01
HNSC(N=512)	0.426294	5.3295	TCGA-BA-A4IH-01
HNSC(N=512)	0.307916	6.6867	TCGA-CV-7243-01
HNSC(N=512)	0.284287	4.0037	TCGA-D6-A6EP-01
HNSC(N=512)	0.457248	3.8876	TCGA-CQ-A4CE-01
HNSC(N=512)	0.418971	8.2141	TCGA-CV-7407-01
HNSC(N=512)	0.412388	6.6522	TCGA-CV-7248-01
HNSC(N=512)	0.397229	6.1223	TCGA-CV-7252-01
HNSC(N=512)	0.389071	6.8813	TCGA-CQ-7063-01
HNSC(N=512)	0.410171	4.9007	TCGA-CV-7101-01
HNSC(N=512)	0.547598	4.8992	TCGA-BA-A4IG-01
HNSC(N=512)	0.316003	7.0023	TCGA-CR-7377-01
HNSC(N=512)	0.486628	6.7558	TCGA-CR-6473-01
HNSC(N=512)	0.420791	7.0754	TCGA-BA-5556-01
HNSC(N=512)	0.435547	3.6725	TCGA-CV-A6JE-01
HNSC(N=512)	0.462012	6.8809	TCGA-CQ-6220-01
HNSC(N=512)	0.389659	6.0883	TCGA-CN-4729-01
HNSC(N=512)	0.330243	3.4648	TCGA-QK-A8ZB-01
HNSC(N=512)	0.361836	4.0765	TCGA-CN-5355-01
HNSC(N=512)	0.328006	1.9452	TCGA-H7-A6C4-01
HNSC(N=512)	0.40107	5.7626	TCGA-CQ-6218-01
HNSC(N=512)	0.468802	4.8679	TCGA-BB-A5HZ-01
HNSC(N=512)	0.267818	7.2033	TCGA-CN-4737-01
HNSC(N=512)	0.444148	4.7071	TCGA-CV-5443-01
HNSC(N=512)	0.405268	6.8012	TCGA-CQ-6229-01
HNSC(N=512)	0.385274	5.9155	TCGA-CR-6484-01
HNSC(N=512)	0.376492	7.0408	TCGA-CN-6018-01
HNSC(N=512)	0.355821	6.3227	TCGA-BA-A6DI-01
HNSC(N=512)	0.37825	6.1773	TCGA-CV-6951-01
HNSC(N=512)	0.385935	7.6101	TCGA-CR-7383-01
HNSC(N=512)	0.35599	6.047	TCGA-CN-6013-01
HNSC(N=512)	0.505234	7.7645	TCGA-BB-A5HY-01
HNSC(N=512)	0.152519	6.3136	TCGA-HD-7831-01
HNSC(N=512)	0.482601	6.4609	TCGA-BA-4074-01
HNSC(N=512)	0.312804	7.0213	TCGA-F7-8489-01
HNSC(N=512)	0.380318	5.478	TCGA-CV-5434-01
HNSC(N=512)	0.439196	5.4162	TCGA-CQ-6223-01
HNSC(N=512)	0.460125	5.9693	TCGA-CV-6938-01
HNSC(N=512)	0.414151	6.3507	TCGA-IQ-A61E-01
HNSC(N=512)	0.534844	5.8627	TCGA-QK-A6VB-01
HNSC(N=512)	0.510934	7.6903	TCGA-CN-A499-01
HNSC(N=512)	0.362459	7.2602	TCGA-CQ-7067-01
HNSC(N=512)	0.505887	3.6382	TCGA-CR-6472-01
HNSC(N=512)	0.465075	7.8454	TCGA-CR-7373-01
HNSC(N=512)	0.443174	5.9982	TCGA-F7-A620-01
HNSC(N=512)	0.404722	3.6006	TCGA-CN-4723-01
HNSC(N=512)	0.270107	6.2878	TCGA-IQ-A61J-01
HNSC(N=512)	0.346536	6.9473	TCGA-DQ-5625-01
HNSC(N=512)	0.414023	6.6155	TCGA-CV-A45X-01
HNSC(N=512)	0.528588	5.9725	TCGA-UF-A71D-01
HNSC(N=512)	0.346183	5.9869	TCGA-CR-7388-01
HNSC(N=512)	0.293162	6.2194	TCGA-UF-A7JD-01
HNSC(N=512)	0.261485	4.2914	TCGA-DQ-5630-01
HNSC(N=512)	0.335811	6.9424	TCGA-UF-A7JV-01
HNSC(N=512)	0.409216	6.6087	TCGA-BA-6872-01
HNSC(N=512)	0.371843	6.143	TCGA-CQ-5325-01
HNSC(N=512)	0.4867	3.3563	TCGA-MT-A67A-01
HNSC(N=512)	0.357649	1.2147	TCGA-D6-A6EQ-01
HNSC(N=512)	0.365511	6.7463	TCGA-CV-6945-01
HNSC(N=512)	0.560174	2.1147	TCGA-CR-5248-01
HNSC(N=512)	0.42504	5.2754	TCGA-CV-5430-01
HNSC(N=512)	0.416236	5.2169	TCGA-CV-7263-01
HNSC(N=512)	0.482069	5.846	TCGA-T2-A6X0-01
HNSC(N=512)	0.506238	6.4254	TCGA-DQ-5629-01
HNSC(N=512)	0.470354	7.3598	TCGA-CR-7368-01
HNSC(N=512)	0.369736	7.4172	TCGA-CQ-A4C6-01
HNSC(N=512)	0.480413	5.8273	TCGA-BB-4223-01
HNSC(N=512)	0.326538	4.7491	TCGA-H7-A76A-01
HNSC(N=512)	0.299339	6.9183	TCGA-CN-A63V-01
HNSC(N=512)	0.256486	6.484	TCGA-CR-7397-01
HNSC(N=512)	0.532169	5.8805	TCGA-CN-6023-01
HNSC(N=512)	0.4167	6.6931	TCGA-CV-6953-01
HNSC(N=512)	0.243181	7.6299	TCGA-CQ-6224-01
HNSC(N=512)	0.422997	7.2026	TCGA-CV-A6JO-01
HNSC(N=512)	0.417015	6.5426	TCGA-CQ-6219-01
HNSC(N=512)	0.474762	5.383	TCGA-DQ-7595-01
HNSC(N=512)	0.339634	4.7704	TCGA-CV-5973-01
HNSC(N=512)	0.283068	6.4517	TCGA-CN-5358-01
HNSC(N=512)	0.46909	4.1684	TCGA-H7-8501-01
HNSC(N=512)	0.454298	5.9596	TCGA-CR-7390-01
HNSC(N=512)	0.456904	7.6215	TCGA-CN-5364-01
HNSC(N=512)	0.348537	3.9965	TCGA-CV-7438-01
HNSC(N=512)	0.352079	2.9655	TCGA-CQ-6222-01
HNSC(N=512)	0.457187	6.1268	TCGA-UF-A71E-01
HNSC(N=512)	0.416335	6.4185	TCGA-CV-A45U-01
HNSC(N=512)	0.577942	6.2763	TCGA-UF-A719-01
HNSC(N=512)	0.383988	6.917	TCGA-MT-A51X-01
HNSC(N=512)	0.370774	8.0497	TCGA-CQ-7065-01
HNSC(N=512)	0.300399	6.4121	TCGA-QK-AA3K-01
HNSC(N=512)	0.40475	6.1385	TCGA-UF-A71A-01
HNSC(N=512)	0.238368	6.2001	TCGA-CR-7386-01
HNSC(N=512)	0.479814	4.2048	TCGA-CV-6936-01
HNSC(N=512)	0.425246	3.8837	TCGA-CN-6012-01
HNSC(N=512)	0.420311	6.378	TCGA-CN-A642-01
HNSC(N=512)	0.270077	6.559	TCGA-CV-A45Y-01
HNSC(N=512)	0.54964	5.1989	TCGA-CN-A641-01
HNSC(N=512)	0.311799	7.1914	TCGA-CV-A464-01
HNSC(N=512)	0.443669	5.405	TCGA-H7-7774-01
HNSC(N=512)	0.442423	6.5829	TCGA-CN-6997-01
HNSC(N=512)	0.558213	7.0189	TCGA-BB-7864-01
HNSC(N=512)	0.34593	6.1825	TCGA-CN-5370-01
HNSC(N=512)	0.42055	3.9534	TCGA-HD-8314-01
HNSC(N=512)	0.253555	7.5137	TCGA-CR-6474-01
HNSC(N=512)	0.355247	5.2423	TCGA-CV-7410-01
HNSC(N=512)	0.388184	6.743	TCGA-BB-A6UO-01
HNSC(N=512)	0.451587	5.2921	TCGA-CV-A463-01
HNSC(N=512)	0.435604	6.3012	TCGA-MT-A67D-01
HNSC(N=512)	0.315157	5.5558	TCGA-CV-7424-01
HNSC(N=512)	0.385451	7.3215	TCGA-HD-7229-01
HNSC(N=512)	0.437537	6.8193	TCGA-CV-7100-01
HNSC(N=512)	0.319131	4.1036	TCGA-UF-A718-01
HNSC(N=512)	0.334912	6.9791	TCGA-CV-7568-01
HNSC(N=512)	0.423574	5.0905	TCGA-CV-7091-01
HNSC(N=512)	0.477371	7.6859	TCGA-BA-A6DE-01
HNSC(N=512)	0.49616	7.4957	TCGA-CV-7440-01
HNSC(N=512)	0.549617	7.134	TCGA-DQ-7588-01
HNSC(N=512)	0.386518	6.0993	TCGA-F7-A50J-01
HNSC(N=512)	0.427185	8.4359	TCGA-CV-6960-01
HNSC(N=512)	0.474805	5.8261	TCGA-D6-6516-01
HNSC(N=512)	0.31815	6.9841	TCGA-CV-7104-01
HNSC(N=512)	0.562853	7.0723	TCGA-D6-6823-01
HNSC(N=512)	0.342053	5.0601	TCGA-CV-A45O-01
HNSC(N=512)	0.334872	5.9117	TCGA-CN-6989-01
HNSC(N=512)	0.468946	7.7365	TCGA-P3-A6T2-01
HNSC(N=512)	0.380335	7.3171	TCGA-CV-7102-01
HNSC(N=512)	0.376839	6.5532	TCGA-CN-A498-01
HNSC(N=512)	0.453807	4.6854	TCGA-DQ-7593-01
HNSC(N=512)	0.417722	5.0909	TCGA-HD-A4C1-01
HNSC(N=512)	0.41479	6.9116	TCGA-BA-5151-01
HNSC(N=512)	0.550605	6.3284	TCGA-IQ-A61G-01
HNSC(N=512)	0.24813	7.7044	TCGA-P3-A6T8-01
HNSC(N=512)	0.51212	3.4609	TCGA-CN-A6V1-01
HNSC(N=512)	0.510605	8.0305	TCGA-CV-7409-01
HNSC(N=512)	0.454076	7.1245	TCGA-CN-A49B-01
HNSC(N=512)	0.421598	7.7671	TCGA-CQ-A4CB-01
HNSC(N=512)	0.349285	7.6459	TCGA-CR-5247-01
HNSC(N=512)	0.427223	6.8283	TCGA-P3-A6SX-01
HNSC(N=512)	0.494322	5.0348	TCGA-CN-A6UY-01
HNSC(N=512)	0.496116	5.9766	TCGA-F7-A61V-01
HNSC(N=512)	0.564456	6.3432	TCGA-QK-A8Z7-01
HNSC(N=512)	0.433988	6.0894	TCGA-CN-A6V6-01
HNSC(N=512)	0.326607	4.8405	TCGA-KU-A6H8-01
HNSC(N=512)	0.466562	5.9869	TCGA-CQ-5331-01
HNSC(N=512)	0.457324	2.4144	TCGA-BA-A6D8-01
HNSC(N=512)	0.414489	6.1512	TCGA-CV-A461-01
HNSC(N=512)	0.218647	7.1926	TCGA-BB-8596-01
HNSC(N=512)	0.48056	6.6595	TCGA-CV-7180-01
HNSC(N=512)	0.352114	7.1656	TCGA-CV-7416-01
HNSC(N=512)	0.528978	6.065	TCGA-BA-A6DL-01
HNSC(N=512)	0.35408	8.1978	TCGA-CV-7090-01
HNSC(N=512)	0.406881	5.849	TCGA-BA-A8YP-01
HNSC(N=512)	0.288956	7.7747	TCGA-CV-7421-01
HNSC(N=512)	0.36831	7.9099	TCGA-CV-7255-01
HNSC(N=512)	0.3748	6.8577	TCGA-CV-6959-01
HNSC(N=512)	0.330023	6.6349	TCGA-BA-4078-01
HNSC(N=512)	0.349573	7.8479	TCGA-CV-7415-01
HNSC(N=512)	0.298803	7.5378	TCGA-CQ-6227-01
HNSC(N=512)	0.355153	7.081	TCGA-CR-7365-01
HNSC(N=512)	0.516093	6.1037	TCGA-BB-4224-01
HNSC(N=512)	0.491351	7.154	TCGA-BA-5555-01
HNSC(N=512)	0.256991	6.8737	TCGA-CR-6488-01
HNSC(N=512)	0.398019	6.6781	TCGA-CN-4734-01
HNSC(N=512)	0.335923	7.1945	TCGA-BB-A5HU-01
HNSC(N=512)	0.463242	7.9945	TCGA-CV-7434-01
HNSC(N=512)	0.445057	5.1615	TCGA-IQ-7632-01
HNSC(N=512)	0.327593	7.0402	TCGA-HD-8635-01
HNSC(N=512)	0.490609	7.0736	TCGA-CR-7399-01
HNSC(N=512)	0.358828	5.9547	TCGA-BB-7871-01
HNSC(N=512)	0.253101	5.898	TCGA-CV-7103-01
HNSC(N=512)	0.45179	7.2599	TCGA-CN-4741-01
HNSC(N=512)	0.528231	4.6888	TCGA-CR-6487-01
HNSC(N=512)	0.18142	6.8208	TCGA-BA-A6DG-01
HNSC(N=512)	0.482157	4.1652	TCGA-T2-A6WZ-01
HNSC(N=512)	0.450513	4.1368	TCGA-CV-A6JU-01
HNSC(N=512)	0.37861	5.9291	TCGA-T3-A92M-01
HNSC(N=512)	0.402489	6.5656	TCGA-CV-7178-01
HNSC(N=512)	0.418691	6.3576	TCGA-CN-6010-01
HNSC(N=512)	0.501441	5.4373	TCGA-CV-A6JY-01
HNSC(N=512)	0.456204	5.7198	TCGA-CN-6992-01
HNSC(N=512)	0.231948	6.5914	TCGA-CN-4728-01
HNSC(N=512)	0.380533	6.6716	TCGA-CN-6996-01
HNSC(N=512)	0.45806	7.777	TCGA-H7-8502-01
HNSC(N=512)	0.541355	4.0773	TCGA-F7-A624-01
HNSC(N=512)	0.366237	7.1916	TCGA-CQ-5333-01
HNSC(N=512)	0.376576	6.2443	TCGA-HD-7754-01
HNSC(N=512)	0.363562	5.9456	TCGA-CV-A460-01
HNSC(N=512)	0.40271	4.6083	TCGA-CQ-5329-01
HNSC(N=512)	0.37642	7.9267	TCGA-CN-6020-01
HNSC(N=512)	0.381604	5.1522	TCGA-CN-6024-01
HNSC(N=512)	0.499421	3.325	TCGA-CV-A6K1-01
HNSC(N=512)	0.670056	2.3871	TCGA-HD-A634-01
HNSC(N=512)	0.45772	5.3995	TCGA-UP-A6WW-01
HNSC(N=512)	0.350506	6.6625	TCGA-CV-5978-01
HNSC(N=512)	0.439087	1.4065	TCGA-IQ-A6SH-01
HNSC(N=512)	0.44746	6.1563	TCGA-CQ-A4CD-01
HNSC(N=512)	0.484943	6.09	TCGA-CR-7404-01
HNSC(N=512)	0.37822	6.7222	TCGA-CV-7406-01
HNSC(N=512)	0.329151	5.23	TCGA-CN-5360-01
HNSC(N=512)	0.486343	6.0609	TCGA-F7-A623-01
HNSC(N=512)	0.46427	5.7436	TCGA-BB-4225-01
HNSC(N=512)	0.404003	5.5123	TCGA-CQ-5334-01
HNSC(N=512)	0.354146	6.1262	TCGA-CR-7367-01
HNSC(N=512)	0.494508	7.4305	TCGA-CR-6493-01
HNSC(N=512)	0.409537	3.9974	TCGA-CV-6954-01
HNSC(N=512)	0.398385	3.8075	TCGA-QK-A6II-01
HNSC(N=512)	0.463803	6.1709	TCGA-BA-5558-01
HNSC(N=512)	0.480572	6.8638	TCGA-CV-5441-01
HNSC(N=512)	0.34063	6.2852	TCGA-CR-7394-01
HNSC(N=512)	0.525599	4.0636	TCGA-MZ-A6I9-01
HNSC(N=512)	0.446502	6.1079	TCGA-P3-A6T7-01
HNSC(N=512)	0.276203	6.3723	TCGA-P3-A5QA-01
HNSC(N=512)	0.494471	-1.1488	TCGA-CV-A45Q-01
HNSC(N=512)	0.165547	5.8438	TCGA-CN-6019-01
HNSC(N=512)	0.362424	3.6983	TCGA-UF-A7JA-01
HNSC(N=512)	0.366481	7.8239	TCGA-CV-6950-01
HNSC(N=512)	0.465159	7.0401	TCGA-P3-A5QE-01
HNSC(N=512)	0.454734	6.101	TCGA-CR-6481-01
HNSC(N=512)	0.460132	2.9839	TCGA-CV-6441-01
HNSC(N=512)	0.457149	1.5415	TCGA-D6-A6EK-01
HNSC(N=512)	0.291688	6.9797	TCGA-CR-7382-01
HNSC(N=512)	0.388512	6.2765	TCGA-HD-A6HZ-01
HNSC(N=512)	0.393158	6.6639	TCGA-F7-8298-01
HNSC(N=512)	0.424235	8.2662	TCGA-CV-7245-01
HNSC(N=512)	0.141821	6.2419	TCGA-CN-6016-01
HNSC(N=512)	0.449611	6.2863	TCGA-BA-5153-01
HNSC(N=512)	0.265494	8.5921	TCGA-CQ-7069-01
HNSC(N=512)	0.396408	6.8563	TCGA-CV-6939-01
HNSC(N=512)	0.380884	5.6798	TCGA-CV-7183-01
HNSC(N=512)	0.435456	7.2208	TCGA-UF-A71B-01
HNSC(N=512)	0.322479	6.3844	TCGA-CV-6935-01
HNSC(N=512)	0.342036	5.4115	TCGA-UF-A7JH-01
HNSC(N=512)	0.51565	3.9608	TCGA-TN-A7HI-01
HNSC(N=512)	0.340183	6.4787	TCGA-CR-6477-01
HNSC(N=512)	0.417112	7.336	TCGA-IQ-7630-01
HNSC(N=512)	0.452667	6.0917	TCGA-CV-A45Z-01
HNSC(N=512)	0.47367	5.9265	TCGA-CR-6478-01
HNSC(N=512)	0.41477	6.1989	TCGA-CR-6482-01
HNSC(N=512)	0.526145	5.4108	TCGA-CR-7385-01
HNSC(N=512)	0.429887	4.2766	TCGA-CV-5439-01
HNSC(N=512)	0.236175	7.6699	TCGA-QK-A8Z9-01
HNSC(N=512)	0.420149	5.8657	TCGA-CR-7371-01
HNSC(N=512)	0.449307	5.2273	TCGA-BA-6873-01
HNSC(N=512)	0.435178	6.4233	TCGA-F7-7848-01
HNSC(N=512)	0.468055	7.3484	TCGA-QK-AA3J-01
HNSC(N=512)	0.274045	7.018	TCGA-D6-6824-01
HNSC(N=512)	0.383129	6.7071	TCGA-CV-5431-01
HNSC(N=512)	0.394334	6.8235	TCGA-CR-5249-01
HNSC(N=512)	0.292565	4.5349	TCGA-CR-7401-01
HNSC(N=512)	0.407239	6.9249	TCGA-CV-6940-01
HNSC(N=512)	0.383073	6.6063	TCGA-CN-5359-01
HNSC(N=512)	0.323224	7.0719	TCGA-QK-A652-01
HNSC(N=512)	0.341255	6.4341	TCGA-CN-4726-01
HNSC(N=512)	0.346063	7.1133	TCGA-CV-7235-01
HNSC(N=512)	0.508434	2.876	TCGA-CV-A6JM-01
HNSC(N=512)	0.238395	5.6594	TCGA-CV-5971-01
HNSC(N=512)	0.421428	3.5584	TCGA-BA-A6DA-01
HNSC(N=512)	0.447263	6.7358	TCGA-D6-A4Z9-01
HNSC(N=512)	0.40523	4.2571	TCGA-QK-A6IH-01
HNSC(N=512)	0.219007	6.2267	TCGA-CQ-7072-01
HNSC(N=512)	0.506744	5.5702	TCGA-QK-A8ZA-01
HNSC(N=512)	0.431182	6.6227	TCGA-DQ-7589-01
HNSC(N=512)	0.51907	4.1954	TCGA-BA-A4IF-01
HNSC(N=512)	0.38037	6.1735	TCGA-CV-5440-01
HNSC(N=512)	0.308018	5.6971	TCGA-CR-7391-01
HNSC(N=512)	0.395207	5.9163	TCGA-CN-5369-01
HNSC(N=512)	0.404339	5.1384	TCGA-CV-A45T-01
HNSC(N=512)	0.19557	6.5569	TCGA-CV-6934-01
HNSC(N=512)	0.476819	6.3782	TCGA-T3-A92N-01
HNSC(N=512)	0.414815	6.718	TCGA-BB-7862-01
HNSC(N=512)	0.544711	6.7253	TCGA-RS-A6TP-01
HNSC(N=512)	0.319091	4.6206	TCGA-BA-A6DB-01
HNSC(N=512)	0.422283	7.4275	TCGA-D6-8569-01
HNSC(N=512)	0.46834	5.6323	TCGA-KU-A66S-01
HNSC(N=512)	0.509805	5.0277	TCGA-BB-8601-01
HNSC(N=512)	0.472387	5.1855	TCGA-CN-A497-01
HNSC(N=512)	0.484337	3.5073	TCGA-D6-A6EN-01
HNSC(N=512)	0.364015	4.3999	TCGA-CV-7414-01
HNSC(N=512)	0.354245	6.5583	TCGA-CR-7372-01
HNSC(N=512)	0.439027	6.4011	TCGA-CV-A465-01
HNSC(N=512)	0.237857	5.0601	TCGA-CX-7085-01
HNSC(N=512)	0.419732	6.3665	TCGA-BB-4227-01
HNSC(N=512)	0.315669	6.1277	TCGA-CN-A49A-01
HNSC(N=512)	0.520356	4.3111	TCGA-KU-A6H7-01
HNSC(N=512)	0.524125	5.7724	TCGA-BB-A6UM-01
HNSC(N=512)	0.319305	6.908	TCGA-CV-7411-01
HNSC(N=512)	0.354932	6.4511	TCGA-HD-8224-01
HNSC(N=512)	0.592759	6.1506	TCGA-CN-4730-01
HNSC(N=512)	0.385656	6.2668	TCGA-MT-A67F-01
HNSC(N=512)	0.49644	6.0277	TCGA-BB-7861-01
HNSC(N=512)	0.443363	5.6186	TCGA-CV-A6JZ-01
HNSC(N=512)	0.2762	4.5838	TCGA-CV-A6JT-01
HNSC(N=512)	0.432142	6.8108	TCGA-CV-7089-01
HNSC(N=512)	0.488264	-1.7322	TCGA-D6-A6ES-01
HNSC(N=512)	0.492776	4.5916	TCGA-CV-7422-01
HNSC(N=512)	0.361673	7.1737	TCGA-CN-4738-01
HNSC(N=512)	0.420497	6.1383	TCGA-C9-A47Z-01
HNSC(N=512)	0.352983	7.4574	TCGA-CV-6961-01
HNSC(N=512)	0.490183	6.325	TCGA-CV-7430-01
HNSC(N=512)	0.464972	2.8681	TCGA-UF-A7JS-01
HNSC(N=512)	0.317987	6.6924	TCGA-BB-7872-01
HNSC(N=512)	0.401409	6.4693	TCGA-BA-A6DD-01
HNSC(N=512)	0.402182	6.8928	TCGA-D6-6825-01
HNSC(N=512)	0.328042	6.9158	TCGA-CV-7433-01
HNSC(N=512)	0.413306	6.3295	TCGA-P3-A6T4-01
HNSC(N=512)	0.342042	6.4496	TCGA-CX-A4AQ-01
HNSC(N=512)	0.499174	5.3685	TCGA-CN-A49C-01
HNSC(N=512)	0.4566	5.6456	TCGA-CN-6995-01
HNSC(N=512)	0.467419	5.1367	TCGA-UF-A7JO-01
HNSC(N=512)	0.309577	7.1528	TCGA-CV-7177-01
HNSC(N=512)	0.374862	1.9895	TCGA-UF-A7JK-01
HNSC(N=512)	0.38039	6.3761	TCGA-CV-A45V-01
HNSC(N=512)	0.428021	6.132	TCGA-F7-A61S-01
HNSC(N=512)	0.61076	3.8249	TCGA-CN-A6V7-01
HNSC(N=512)	0.48117	6.9607	TCGA-CN-4727-01
HNSC(N=512)	0.357806	7.0781	TCGA-CQ-A4CA-01
HNSC(N=512)	0.343667	6.31	TCGA-CQ-5330-01
HNSC(N=512)	0.381071	8.0809	TCGA-D6-8568-01
HNSC(N=512)	0.393455	6.2401	TCGA-CV-6941-01
HNSC(N=512)	0.3253	8.2361	TCGA-BA-6868-01
HNSC(N=512)	0.471749	7.9508	TCGA-CV-5977-01
HNSC(N=512)	0.381892	5.1486	TCGA-CV-7242-01
HNSC(N=512)	0.391365	2.9071	TCGA-CQ-A4CH-01
HNSC(N=512)	0.485327	5.5205	TCGA-BA-A4II-01
HNSC(N=512)	0.516466	6.0959	TCGA-CV-5966-01
HNSC(N=512)	0.347225	5.5919	TCGA-CV-7254-01
HNSC(N=512)	0.409621	7.2388	TCGA-CR-6491-01
HNSC(N=512)	0.23911	6.7099	TCGA-CR-7376-01
HNSC(N=512)	0.317148	4.6358	TCGA-CV-7413-01
HNSC(N=512)	0.384016	6.5946	TCGA-CQ-A4CG-01
HNSC(N=512)	0.531438	1.2147	TCGA-CQ-6225-01
HNSC(N=512)	0.489944	6.2709	TCGA-CV-7250-01
HNSC(N=512)	0.393169	7.6862	TCGA-CN-5363-01
HNSC(N=512)	0.299954	7.2596	TCGA-CV-A6JD-01
HNSC(N=512)	0.508801	7.9727	TCGA-CV-7418-01
HNSC(N=512)	0.352276	6.0266	TCGA-D6-A4ZB-01
HNSC(N=512)	0.284066	5.7428	TCGA-BA-5557-01
HNSC(N=512)	0.434153	4.7181	TCGA-CV-7427-01
HNSC(N=512)	0.383634	6.7909	TCGA-CX-7219-01
HNSC(N=512)	0.420916	6.0871	TCGA-CR-7364-01
HNSC(N=512)	0.460912	3.5994	TCGA-QK-A6IJ-01
HNSC(N=512)	0.476317	6.5925	TCGA-CN-4739-01
HNSC(N=512)	0.545509	4.9528	TCGA-CV-5442-01
HNSC(N=512)	0.290953	6.0603	TCGA-WA-A7H4-01
HNSC(N=512)	0.463415	5.7816	TCGA-CV-7428-01
HNSC(N=512)	0.469426	5.6508	TCGA-CQ-A4C9-01
HNSC(N=512)	0.498812	6.8635	TCGA-HL-7533-01
HNSC(N=512)	0.308003	5.8123	TCGA-CN-4740-01
HNSC(N=512)	0.554635	5.4323	TCGA-P3-A5QF-01
HNSC(N=512)	0.303165	5.4479	TCGA-UF-A7J9-01
HNSC(N=512)	0.496013	3.3979	TCGA-D6-A6EM-01
HNSC(N=512)	0.412836	5.88	TCGA-CV-7095-01
HNSC(N=512)	0.264189	4.9819	TCGA-CR-7389-01
HNSC(N=512)	0.254382	5.3958	TCGA-CR-7393-01
HNSC(N=512)	0.294237	6.1685	TCGA-CV-A45R-01
HNSC(N=512)	0.367673	6.847	TCGA-CN-6011-01
HNSC(N=512)	0.481844	6.3136	TCGA-CV-5432-01
HNSC(N=512)	0.379479	6.8571	TCGA-CQ-5324-01
HNSC(N=512)	0.423293	8.501	TCGA-CV-5436-01
HNSC(N=512)	0.410075	6.8712	TCGA-QK-A6VC-01
HNSC(N=512)	0.434156	4.8074	TCGA-BB-7863-01
HNSC(N=512)	0.525117	4.0046	TCGA-P3-A5Q5-01
HNSC(N=512)	0.419223	7.4085	TCGA-BB-4217-01
HNSC(N=512)	0.410779	3.8944	TCGA-TN-A7HJ-01
HNSC(N=512)	0.390627	6.4488	TCGA-CR-6470-01
